# Supplementary material for: Multidimensional sleep profiles via machine learning and risk of dementia and cardiovascular disease
Source: Commun Med (Lond). 2025 Jul 22;5:306. doi: 10.1038/s43856-025-01019-x (PMC12283935; doi:10.1038/s43856-025-01019-x)
Supplement: Supplementary file 4 — Supplementary Data 1 [file 43856_2025_1019_MOESM4_ESM.xlsx]

## Sheet: Supplementary_Data_1
Profile	Minutes Napping	Sleep Latency	WASO	L5	Down Mesor	Minimum	Sleep Efficiency	Sleep Maintenance	Alpha	Number Naps	Relative Amplitude
Active healthy sleepers	0.430071	0.43982	0.428384	0.425197	0.578553	0.393701	0.577053	0.574803	0.403825	0.437195	0.588301
Fragmented poor sleepers	0.393888	0.865486	0.868204	0.851331	0.593926	0.743345	0.108924	0.12036	0.4985	0.392013	0.168354
Long and frequent nappers	0.784214	0.461005	0.464473	0.513873	0.167229	0.79715	0.52156	0.505062	0.832958	0.775403	0.443195
