# Supplementary material for: Multidimensional sleep profiles via machine learning and risk of dementia and cardiovascular disease
Source: Commun Med (Lond). 2025 Jul 22;5:306. doi: 10.1038/s43856-025-01019-x (PMC12283935; doi:10.1038/s43856-025-01019-x)
Supplement: Supplementary file 5 — Supplementary Data 2 [file 43856_2025_1019_MOESM5_ESM.xlsx]

## Sheet: Supplementary_Data_1_Dementia
Outcome= Dementia incidence
Time	Number at risk	Number of events	Number of censored	Estimated survival probability	Cluster
68.9993	46	1	0	0.978261	1		Cluster 1 = Active healthy sleepers
69.1116	151	1	0	0.971782	1		Cluster 2 = Fragmented poor sleepers
70.3826	280	0	1	0.971782	1		Cluster 3 = Long and frequent nappers
70.397	279	1	0	0.968299	1
70.4319	278	0	1	0.968299	1
70.6324	277	0	1	0.968299	1
70.6352	276	0	1	0.968299	1
70.6482	275	0	1	0.968299	1
70.7803	274	1	0	0.964765	1
70.9172	273	0	1	0.964765	1
71.0746	412	0	1	0.964765	1
71.1225	411	1	0	0.962418	1
71.1526	410	1	0	0.960071	1
71.2471	409	0	1	0.960071	1
71.2594	408	0	1	0.960071	1
71.3224	407	1	0	0.957712	1
71.4702	406	1	0	0.955353	1
71.4887	405	0	1	0.955353	1
71.5866	404	0	1	0.955353	1
71.588	403	0	1	0.955353	1
71.5934	402	0	1	0.955353	1
71.6352	401	0	1	0.955353	1
71.7132	400	1	0	0.952964	1
71.7406	399	0	1	0.952964	1
71.809	398	1	0	0.95057	1
71.8549	397	0	1	0.95057	1
71.872	396	0	1	0.95057	1
71.898	395	1	0	0.948164	1
71.9254	394	0	1	0.948164	1
72.0732	519	0	1	0.948164	1
72.0931	518	0	1	0.948164	1
72.1253	517	1	0	0.94633	1
72.1362	516	0	1	0.94633	1
72.1718	515	1	0	0.944492	1
72.1793	514	0	1	0.944492	1
72.1855	513	0	1	0.944492	1
72.2019	512	1	0	0.942647	1
72.2088	511	0	1	0.942647	1
72.2136	510	1	0	0.940799	1
72.2553	509	0	1	0.940799	1
72.2649	508	0	1	0.940799	1
72.3032	507	0	1	0.940799	1
72.3662	506	0	1	0.940799	1
72.3922	505	0	1	0.940799	1
72.4182	504	0	1	0.940799	1
72.4401	503	0	1	0.940799	1
72.4538	502	1	0	0.938925	1
72.4716	501	0	1	0.938925	1
72.473	500	0	1	0.938925	1
72.4771	499	0	1	0.938925	1
72.488	498	0	1	0.938925	1
72.5222	497	0	1	0.938925	1
72.5975	496	0	1	0.938925	1
72.6256	495	1	0	0.937028	1
72.6407	494	1	0	0.935131	1
72.718	493	0	1	0.935131	1
72.7659	492	0	1	0.935131	1
72.7906	491	1	0	0.933227	1
72.8056	490	0	1	0.933227	1
72.8255	489	0	1	0.933227	1
72.8693	488	0	1	0.933227	1
72.896	487	0	1	0.933227	1
72.9555	486	1	0	0.931306	1
72.9993	485	1	0	0.929386	1
73.0185	597	0	1	0.929386	1
73.0411	596	0	1	0.929386	1
73.0664	595	0	1	0.929386	1
73.0732	594	0	1	0.929386	1
73.1239	593	0	1	0.929386	1
73.1718	592	1	0	0.927816	1
73.2197	591	0	1	0.927816	1
73.2361	590	0	2	0.927816	1
73.2375	588	1	0	0.926238	1
73.243	587	0	1	0.926238	1
73.3025	586	0	1	0.926238	1
73.3963	585	0	1	0.926238	1
73.4127	584	1	0	0.924652	1
73.4908	583	0	1	0.924652	1
73.5585	582	1	0	0.923064	1
73.6249	581	0	1	0.923064	1
73.6386	580	0	1	0.923064	1
73.6475	579	0	1	0.923064	1
73.6975	578	1	0	0.921467	1
73.7543	577	0	1	0.921467	1
73.7598	576	1	0	0.919867	1
73.8111	575	0	1	0.919867	1
73.8207	574	0	1	0.919867	1
73.8282	573	0	1	0.919867	1
73.833	572	0	1	0.919867	1
73.8392	571	0	1	0.919867	1
73.8638	570	0	1	0.919867	1
73.8713	569	0	1	0.919867	1
73.8741	568	0	1	0.919867	1
73.8898	567	0	1	0.919867	1
73.9227	566	0	1	0.919867	1
73.9452	565	1	0	0.918239	1
73.9555	564	1	0	0.916611	1
73.9788	563	1	0	0.914983	1
74.0068	673	0	1	0.914983	1
74.0212	672	1	0	0.913621	1
74.0376	671	0	1	0.913621	1
74.0445	670	0	1	0.913621	1
74.0472	669	0	1	0.913621	1
74.1403	668	0	1	0.913621	1
74.1554	667	1	0	0.912251	1
74.2225	666	1	0	0.910882	1
74.2882	665	0	1	0.910882	1
74.2909	664	0	1	0.910882	1
74.3251	663	0	1	0.910882	1
74.4127	662	1	0	0.909506	1
74.4524	661	0	1	0.909506	1
74.4552	660	0	1	0.909506	1
74.5455	659	1	0	0.908125	1
74.5866	658	1	0	0.906745	1
74.6057	657	1	0	0.905365	1
74.655	656	0	1	0.905365	1
74.6783	655	0	1	0.905365	1
74.679	654	0	1	0.905365	1
74.6947	653	0	1	0.905365	1
74.718	652	0	1	0.905365	1
74.833	651	0	1	0.905365	1
74.8713	650	0	1	0.905365	1
74.8857	649	0	1	0.905365	1
74.8905	648	0	1	0.905365	1
74.9076	647	0	1	0.905365	1
74.9268	646	0	1	0.905365	1
74.9391	645	0	1	0.905365	1
74.974	644	0	1	0.905365	1
75.0014	761	1	0	0.904176	1
75.0055	760	0	1	0.904176	1
75.0137	759	0	1	0.904176	1
75.0185	758	1	0	0.902983	1
75.0438	757	1	0	0.90179	1
75.05	756	0	1	0.90179	1
75.0705	755	0	1	0.90179	1
75.1102	754	0	1	0.90179	1
75.1211	753	0	1	0.90179	1
75.1437	752	0	1	0.90179	1
75.1595	751	1	0	0.900589	1
75.1951	750	0	1	0.900589	1
75.2088	749	1	0	0.899387	1
75.2197	748	1	0	0.898184	1
75.2594	747	0	1	0.898184	1
75.2772	746	1	0	0.89698	1
75.2827	745	0	1	0.89698	1
75.321	744	0	1	0.89698	1
75.3676	743	0	1	0.89698	1
75.3922	742	0	1	0.89698	1
75.3949	741	0	1	0.89698	1
75.4052	740	0	1	0.89698	1
75.4066	739	1	0	0.895766	1
75.4114	738	0	1	0.895766	1
75.4168	737	1	0	0.894551	1
75.4346	736	0	1	0.894551	1
75.4415	735	0	1	0.894551	1
75.4435	734	0	1	0.894551	1
75.449	733	0	1	0.894551	1
75.4702	732	0	1	0.894551	1
75.4921	731	1	0	0.893327	1
75.5099	730	1	0	0.892104	1
75.5202	729	0	1	0.892104	1
75.5387	728	0	1	0.892104	1
75.5394	727	0	1	0.892104	1
75.5414	726	0	1	0.892104	1
75.5592	725	0	1	0.892104	1
75.5626	724	1	0	0.890871	1
75.5797	723	0	1	0.890871	1
75.5866	722	0	1	0.890871	1
75.6044	721	1	0	0.889636	1
75.6057	720	0	1	0.889636	1
75.6194	719	0	1	0.889636	1
75.6366	718	0	1	0.889636	1
75.6797	717	0	1	0.889636	1
75.7002	716	1	0	0.888393	1
75.7953	715	0	1	0.888393	1
75.8138	714	0	1	0.888393	1
75.8686	713	0	1	0.888393	1
75.9343	712	0	1	0.888393	1
75.9473	711	1	0	0.887144	1
75.9541	710	1	0	0.885894	1
76.0335	798	0	1	0.885894	1
76.0534	797	0	1	0.885894	1
76.0541	796	0	1	0.885894	1
76.0657	795	0	1	0.885894	1
76.0678	794	1	0	0.884779	1
76.0917	793	0	1	0.884779	1
76.0924	792	1	0	0.883661	1
76.1177	791	0	1	0.883661	1
76.1287	790	0	1	0.883661	1
76.1458	789	0	1	0.883661	1
76.1732	788	0	1	0.883661	1
76.1759	787	0	1	0.883661	1
76.1766	786	0	1	0.883661	1
76.2115	785	1	0	0.882536	1
76.2266	784	1	0	0.88141	1
76.2375	783	1	1	0.880284	1
76.2526	781	0	1	0.880284	1
76.2594	780	1	0	0.879156	1
76.2745	779	0	1	0.879156	1
76.2998	778	0	1	0.879156	1
76.3032	777	1	0	0.878024	1
76.3155	776	1	0	0.876893	1
76.3402	775	0	1	0.876893	1
76.3436	774	1	0	0.87576	1
76.3539	773	0	1	0.87576	1
76.3628	772	1	0	0.874625	1
76.4052	771	0	1	0.874625	1
76.4497	770	0	1	0.874625	1
76.4798	769	0	1	0.874625	1
76.4908	768	0	1	0.874625	1
76.5113	767	0	1	0.874625	1
76.514	766	0	1	0.874625	1
76.5209	765	0	1	0.874625	1
76.5332	764	0	1	0.874625	1
76.5359	763	1	0	0.873479	1
76.5674	762	0	1	0.873479	1
76.5948	761	0	1	0.873479	1
76.6133	760	0	1	0.873479	1
76.6372	759	0	1	0.873479	1
76.6516	758	0	1	0.873479	1
76.6557	757	0	1	0.873479	1
76.6715	756	0	1	0.873479	1
76.7379	755	0	1	0.873479	1
76.7536	754	0	1	0.873479	1
76.7947	753	0	1	0.873479	1
76.7995	752	0	1	0.873479	1
76.8015	751	1	0	0.872316	1
76.8371	750	0	1	0.872316	1
76.8494	749	0	1	0.872316	1
76.8713	748	0	1	0.872316	1
76.8782	747	0	1	0.872316	1
76.8905	746	0	1	0.872316	1
76.8932	745	0	1	0.872316	1
76.9008	744	1	0	0.871144	1
76.9699	743	0	1	0.871144	1
76.9747	742	0	1	0.871144	1
76.9774	741	1	0	0.869968	1
77.0082	834	0	1	0.869968	1
77.0267	833	0	1	0.869968	1
77.0979	832	1	0	0.868922	1
77.0986	831	1	0	0.867877	1
77.1266	830	0	1	0.867877	1
77.1369	829	1	0	0.86683	1
77.1389	828	0	1	0.86683	1
77.1485	827	0	1	0.86683	1
77.1492	826	0	1	0.86683	1
77.1697	825	0	1	0.86683	1
77.1855	824	1	0	0.865778	1
77.1882	823	1	0	0.864726	1
77.2033	822	0	1	0.864726	1
77.2142	821	0	1	0.864726	1
77.2355	820	0	1	0.864726	1
77.2361	819	0	1	0.864726	1
77.2457	818	1	1	0.863669	1
77.2512	816	0	1	0.863669	1
77.2546	815	0	1	0.863669	1
77.269	814	0	1	0.863669	1
77.3292	813	0	1	0.863669	1
77.3539	812	0	1	0.863669	1
77.3812	811	0	1	0.863669	1
77.3901	810	0	1	0.863669	1
77.3915	809	0	1	0.863669	1
77.4203	808	0	1	0.863669	1
77.423	807	0	1	0.863669	1
77.4339	806	0	1	0.863669	1
77.4853	805	1	0	0.862596	1
77.4873	804	0	1	0.862596	1
77.5236	803	1	0	0.861522	1
77.5318	802	0	1	0.861522	1
77.551	801	0	1	0.861522	1
77.5907	800	0	1	0.861522	1
77.6003	799	1	0	0.860443	1
77.6311	798	0	1	0.860443	1
77.6331	797	0	1	0.860443	1
77.6441	796	0	1	0.860443	1
77.6769	795	0	1	0.860443	1
77.6817	794	0	1	0.860443	1
77.705	793	0	1	0.860443	1
77.7214	792	0	1	0.860443	1
77.7611	791	1	0	0.859356	1
77.7673	790	0	1	0.859356	1
77.7707	789	1	0	0.858266	1
77.7755	788	1	0	0.857177	1
77.7864	787	0	1	0.857177	1
77.7871	786	0	1	0.857177	1
77.7906	785	0	1	0.857177	1
77.8063	784	0	1	0.857177	1
77.8255	783	0	1	0.857177	1
77.8289	782	0	1	0.857177	1
77.8419	781	0	1	0.857177	1
77.8487	780	1	0	0.856078	1
77.9001	779	0	1	0.856078	1
77.9138	778	0	1	0.856078	1
77.948	777	0	1	0.856078	1
77.974	776	0	1	0.856078	1
77.9754	775	0	1	0.856078	1
77.9856	774	1	0	0.854972	1
77.9918	773	0	1	0.854972	1
77.9966	772	1	0	0.853865	1
78.0082	863	1	0	0.852875	1
78.0418	862	0	1	0.852875	1
78.0753	861	0	1	0.852875	1
78.0842	860	0	1	0.852875	1
78.0883	859	0	1	0.852875	1
78.0924	858	1	0	0.851881	1
78.0965	857	0	1	0.851881	1
78.1047	856	0	1	0.851881	1
78.1533	855	0	1	0.851881	1
78.165	854	0	1	0.851881	1
78.1869	853	0	1	0.851881	1
78.2149	852	0	1	0.851881	1
78.2238	851	0	1	0.851881	1
78.2252	850	1	0	0.850879	1
78.2539	849	0	1	0.850879	1
78.2553	848	0	1	0.850879	1
78.2635	847	0	1	0.850879	1
78.2697	846	0	1	0.850879	1
78.2704	845	0	1	0.850879	1
78.2813	844	1	0	0.849871	1
78.2847	843	1	0	0.848863	1
78.2902	842	0	1	0.848863	1
78.3094	841	0	1	0.848863	1
78.321	840	1	0	0.847852	1
78.3279	839	1	1	0.846842	1
78.3443	837	0	1	0.846842	1
78.3621	836	0	1	0.846842	1
78.3785	835	1	1	0.845828	1
78.3826	833	0	1	0.845828	1
78.3833	832	0	1	0.845828	1
78.3956	831	0	1	0.845828	1
78.397	830	0	1	0.845828	1
78.3977	829	1	0	0.844807	1
78.4059	828	0	1	0.844807	1
78.41	827	1	0	0.843786	1
78.4114	826	0	1	0.843786	1
78.4319	825	1	0	0.842763	1
78.4497	824	0	1	0.842763	1
78.4648	823	0	1	0.842763	1
78.4853	822	0	1	0.842763	1
78.4997	821	0	1	0.842763	1
78.5113	820	1	0	0.841735	1
78.5291	819	0	1	0.841735	1
78.5578	818	0	1	0.841735	1
78.5654	817	0	1	0.841735	1
78.5866	816	0	1	0.841735	1
78.6016	815	0	1	0.841735	1
78.6119	814	0	1	0.841735	1
78.6146	813	0	1	0.841735	1
78.6194	812	0	1	0.841735	1
78.6578	811	0	2	0.841735	1
78.6749	809	0	1	0.841735	1
78.7125	808	1	0	0.840693	1
78.7303	807	1	1	0.839652	1
78.7385	805	0	1	0.839652	1
78.7399	804	0	1	0.839652	1
78.7488	803	0	1	0.839652	1
78.755	802	0	1	0.839652	1
78.77	801	0	1	0.839652	1
78.7734	800	0	1	0.839652	1
78.7926	799	0	1	0.839652	1
78.8172	798	0	1	0.839652	1
78.8207	797	0	1	0.839652	1
78.8282	796	0	1	0.839652	1
78.8392	795	0	1	0.839652	1
78.8501	794	0	1	0.839652	1
78.8535	793	0	1	0.839652	1
78.8611	792	1	0	0.838592	1
78.8884	791	0	1	0.838592	1
78.8912	790	0	1	0.838592	1
78.8966	789	0	1	0.838592	1
78.9035	788	1	0	0.837527	1
78.9076	787	1	0	0.836463	1
78.9548	786	0	1	0.836463	1
78.9624	785	0	1	0.836463	1
78.9863	784	0	1	0.836463	1
79.0438	874	0	1	0.836463	1
79.0582	873	0	1	0.836463	1
79.0589	872	0	1	0.836463	1
79.0637	871	0	1	0.836463	1
79.0643	870	0	1	0.836463	1
79.0732	869	1	0	0.835501	1
79.0835	868	0	1	0.835501	1
79.0897	867	1	0	0.834537	1
79.102	866	0	1	0.834537	1
79.1321	865	0	1	0.834537	1
79.1328	864	0	1	0.834537	1
79.1362	863	1	0	0.83357	1
79.1444	862	1	0	0.832603	1
79.1478	861	0	1	0.832603	1
79.1814	860	0	1	0.832603	1
79.1937	859	1	0	0.831634	1
79.2074	858	1	0	0.830664	1
79.2279	857	0	1	0.830664	1
79.2471	856	0	1	0.830664	1
79.2498	855	1	1	0.829693	1
79.2615	853	0	1	0.829693	1
79.2621	852	1	0	0.828719	1
79.2772	851	0	1	0.828719	1
79.2882	850	0	1	0.828719	1
79.2916	849	0	1	0.828719	1
79.3018	848	0	2	0.828719	1
79.3032	846	1	0	0.827739	1
79.3053	845	0	1	0.827739	1
79.3128	844	0	1	0.827739	1
79.3162	843	0	1	0.827739	1
79.3436	842	0	1	0.827739	1
79.3463	841	0	1	0.827739	1
79.3587	840	0	1	0.827739	1
79.3785	839	0	1	0.827739	1
79.3895	838	0	2	0.827739	1
79.4038	836	0	1	0.827739	1
79.4059	835	0	1	0.827739	1
79.412	834	0	1	0.827739	1
79.4196	833	0	1	0.827739	1
79.4257	832	0	1	0.827739	1
79.4278	831	0	1	0.827739	1
79.4312	830	0	1	0.827739	1
79.4346	829	0	1	0.827739	1
79.4394	828	0	1	0.827739	1
79.4422	827	0	1	0.827739	1
79.449	826	0	1	0.827739	1
79.4634	825	1	1	0.826736	1
79.4695	823	0	1	0.826736	1
79.4832	822	0	1	0.826736	1
79.5051	821	0	1	0.826736	1
79.5072	820	0	1	0.826736	1
79.5086	819	0	1	0.826736	1
79.5243	818	0	1	0.826736	1
79.5373	817	0	1	0.826736	1
79.5599	816	0	1	0.826736	1
79.5811	815	0	1	0.826736	1
79.6235	814	0	1	0.826736	1
79.6249	813	0	1	0.826736	1
79.6345	812	1	1	0.825718	1
79.6366	810	0	1	0.825718	1
79.6393	809	0	1	0.825718	1
79.6557	808	0	1	0.825718	1
79.6564	807	0	1	0.825718	1
79.6591	806	0	1	0.825718	1
79.6721	805	0	1	0.825718	1
79.6749	804	0	1	0.825718	1
79.6776	803	0	2	0.825718	1
79.6906	801	1	0	0.824687	1
79.6913	800	0	1	0.824687	1
79.7016	799	1	0	0.823655	1
79.7077	798	0	1	0.823655	1
79.7125	797	0	1	0.823655	1
79.7153	796	1	0	0.82262	1
79.7187	795	0	1	0.82262	1
79.7242	794	0	1	0.82262	1
79.7303	793	0	1	0.82262	1
79.7379	792	0	1	0.82262	1
79.7543	791	0	2	0.82262	1
79.755	789	0	1	0.82262	1
79.7584	788	1	0	0.821576	1
79.7707	787	0	1	0.821576	1
79.7988	786	0	1	0.821576	1
79.8036	785	0	1	0.821576	1
79.8042	784	0	1	0.821576	1
79.8118	783	0	1	0.821576	1
79.8125	782	0	2	0.821576	1
79.8172	780	0	2	0.821576	1
79.8227	778	0	2	0.821576	1
79.8255	776	0	1	0.821576	1
79.8268	775	1	0	0.820516	1
79.8337	774	0	1	0.820516	1
79.8528	773	0	1	0.820516	1
79.8556	772	0	1	0.820516	1
79.8563	771	0	1	0.820516	1
79.8583	770	0	1	0.820516	1
79.8638	769	0	2	0.820516	1
79.8802	767	0	1	0.820516	1
79.883	766	0	1	0.820516	1
79.8857	765	0	1	0.820516	1
79.8939	764	0	1	0.820516	1
79.9021	763	1	0	0.819441	1
79.9076	762	0	1	0.819441	1
79.9103	761	0	2	0.819441	1
79.9247	759	0	1	0.819441	1
79.9254	758	1	0	0.81836	1
79.9268	757	1	0	0.817279	1
79.9405	756	0	1	0.817279	1
79.9487	755	0	2	0.817279	1
79.9624	753	0	1	0.817279	1
79.9843	752	0	1	0.817279	1
79.9856	751	1	0	0.81619	1
79.9863	750	1	0	0.815102	1
79.9925	749	0	1	0.815102	1
79.9993	748	1	0	0.814012	1
80.0287	825	0	1	0.814012	1
80.0363	824	0	1	0.814012	1
80.0664	823	0	1	0.814012	1
80.0719	822	1	0	0.813022	1
80.076	821	0	1	0.813022	1
80.078	820	0	1	0.813022	1
80.0808	819	0	2	0.813022	1
80.0856	817	0	2	0.813022	1
80.0979	815	1	0	0.812025	1
80.104	814	0	1	0.812025	1
80.1047	813	0	1	0.812025	1
80.1109	812	0	1	0.812025	1
80.1157	811	0	1	0.812025	1
80.1184	810	1	0	0.811022	1
80.1218	809	0	1	0.811022	1
80.1225	808	0	1	0.811022	1
80.1355	807	0	1	0.811022	1
80.1431	806	0	1	0.811022	1
80.1458	805	0	1	0.811022	1
80.1513	804	1	0	0.810013	1
80.154	803	0	1	0.810013	1
80.1602	802	0	1	0.810013	1
80.1684	801	0	1	0.810013	1
80.1739	800	0	1	0.810013	1
80.1951	799	0	1	0.810013	1
80.2067	798	0	1	0.810013	1
80.2122	797	0	1	0.810013	1
80.217	796	0	1	0.810013	1
80.2211	795	1	0	0.808994	1
80.2307	794	1	0	0.807976	1
80.2334	793	0	1	0.807976	1
80.2368	792	0	1	0.807976	1
80.2402	791	0	1	0.807976	1
80.2416	790	1	1	0.806953	1
80.2485	788	0	1	0.806953	1
80.2512	787	0	1	0.806953	1
80.256	786	0	1	0.806953	1
80.2608	785	0	1	0.806953	1
80.2738	784	0	1	0.806953	1
80.2841	783	1	1	0.805922	1
80.2888	781	0	1	0.805922	1
80.2936	780	1	0	0.804889	1
80.2964	779	0	1	0.804889	1
80.3018	778	0	1	0.804889	1
80.3046	777	0	1	0.804889	1
80.306	776	0	1	0.804889	1
80.3101	775	0	1	0.804889	1
80.3107	774	0	1	0.804889	1
80.3155	773	0	1	0.804889	1
80.3183	772	1	1	0.803846	1
80.3354	770	0	1	0.803846	1
80.3628	769	0	1	0.803846	1
80.3703	768	0	1	0.803846	1
80.3847	767	0	1	0.803846	1
80.3908	766	0	1	0.803846	1
80.4031	765	0	1	0.803846	1
80.4168	764	0	1	0.803846	1
80.4312	763	0	1	0.803846	1
80.4415	762	0	1	0.803846	1
80.4586	761	0	1	0.803846	1
80.4634	760	0	1	0.803846	1
80.4778	759	0	2	0.803846	1
80.4805	757	0	2	0.803846	1
80.488	755	0	1	0.803846	1
80.5051	754	0	1	0.803846	1
80.5106	753	1	0	0.802779	1
80.5188	752	1	0	0.801711	1
80.5264	751	0	1	0.801711	1
80.5483	750	0	1	0.801711	1
80.5517	749	0	1	0.801711	1
80.5613	748	1	0	0.80064	1
80.5626	747	0	1	0.80064	1
80.5791	746	0	1	0.80064	1
80.5818	745	0	1	0.80064	1
80.5838	744	0	1	0.80064	1
80.5845	743	0	1	0.80064	1
80.5982	742	0	2	0.80064	1
80.6174	740	0	1	0.80064	1
80.6208	739	0	1	0.80064	1
80.6311	738	0	1	0.80064	1
80.653	737	0	1	0.80064	1
80.6557	736	0	1	0.80064	1
80.6585	735	0	1	0.80064	1
80.6619	734	0	1	0.80064	1
80.6742	733	0	1	0.80064	1
80.6995	732	0	1	0.80064	1
80.705	731	0	1	0.80064	1
80.7077	730	0	1	0.80064	1
80.7159	729	0	1	0.80064	1
80.7214	728	0	1	0.80064	1
80.7235	727	0	1	0.80064	1
80.7324	726	0	1	0.80064	1
80.7344	725	1	0	0.799535	1
80.7351	724	0	1	0.799535	1
80.7406	723	0	1	0.799535	1
80.7433	722	0	1	0.799535	1
80.7707	721	0	1	0.799535	1
80.7817	720	0	2	0.799535	1
80.7926	718	0	1	0.799535	1
80.8029	717	0	1	0.799535	1
80.809	716	1	0	0.798419	1
80.8282	715	0	1	0.798419	1
80.8433	714	1	0	0.7973	1
80.8453	713	0	1	0.7973	1
80.8501	712	0	1	0.7973	1
80.8528	711	0	1	0.7973	1
80.8556	710	0	1	0.7973	1
80.8576	709	0	1	0.7973	1
80.8611	708	0	1	0.7973	1
80.8638	707	0	1	0.7973	1
80.8775	706	0	1	0.7973	1
80.8802	705	0	1	0.7973	1
80.8912	704	0	1	0.7973	1
80.8994	703	1	0	0.796166	1
80.9001	702	0	1	0.796166	1
80.9021	701	0	1	0.796166	1
80.9028	700	1	0	0.795029	1
80.9076	699	0	1	0.795029	1
80.9343	698	0	1	0.795029	1
80.9357	697	0	1	0.795029	1
80.9377	696	0	1	0.795029	1
80.9405	695	0	1	0.795029	1
80.9466	694	1	0	0.793883	1
80.9487	693	0	1	0.793883	1
80.9569	692	0	1	0.793883	1
80.9952	691	0	1	0.793883	1
81.0034	745	0	1	0.793883	1
81.0062	744	0	1	0.793883	1
81.0103	743	0	1	0.793883	1
81.0171	742	1	1	0.792813	1
81.0219	740	0	1	0.792813	1
81.0253	739	0	1	0.792813	1
81.0616	738	0	1	0.792813	1
81.0773	737	0	1	0.792813	1
81.0856	736	0	1	0.792813	1
81.091	735	0	1	0.792813	1
81.0958	734	0	1	0.792813	1
81.0965	733	0	1	0.792813	1
81.1054	732	0	1	0.792813	1
81.1075	731	0	1	0.792813	1
81.1403	730	0	1	0.792813	1
81.1431	729	0	1	0.792813	1
81.1458	728	0	1	0.792813	1
81.152	727	0	1	0.792813	1
81.154	726	0	1	0.792813	1
81.1574	725	0	1	0.792813	1
81.1684	724	0	1	0.792813	1
81.1697	723	1	0	0.791717	1
81.1759	722	0	1	0.791717	1
81.1793	721	0	1	0.791717	1
81.1923	720	0	1	0.791717	1
81.193	719	0	2	0.791717	1
81.1985	717	0	1	0.791717	1
81.2026	716	0	1	0.791717	1
81.2033	715	0	1	0.791717	1
81.2197	714	0	1	0.791717	1
81.2225	713	0	1	0.791717	1
81.2279	712	0	1	0.791717	1
81.2286	711	0	1	0.791717	1
81.2368	710	0	1	0.791717	1
81.2389	709	0	1	0.791717	1
81.2533	708	0	1	0.791717	1
81.269	707	0	1	0.791717	1
81.2717	706	0	1	0.791717	1
81.2745	705	0	1	0.791717	1
81.2909	704	0	1	0.791717	1
81.2943	703	0	1	0.791717	1
81.308	702	0	1	0.791717	1
81.3087	701	0	1	0.791717	1
81.3265	700	1	0	0.790586	1
81.3326	699	0	1	0.790586	1
81.3607	698	0	1	0.790586	1
81.3676	697	0	1	0.790586	1
81.3682	696	0	1	0.790586	1
81.3765	695	0	1	0.790586	1
81.3785	694	0	1	0.790586	1
81.3847	693	0	1	0.790586	1
81.3895	692	0	1	0.790586	1
81.3901	691	0	1	0.790586	1
81.3977	690	0	1	0.790586	1
81.4141	689	0	1	0.790586	1
81.4203	688	0	1	0.790586	1
81.423	687	0	1	0.790586	1
81.4257	686	0	2	0.790586	1
81.4278	684	1	0	0.78943	1
81.4285	683	0	1	0.78943	1
81.4374	682	0	1	0.78943	1
81.4422	681	0	1	0.78943	1
81.4634	680	0	1	0.78943	1
81.4668	679	1	0	0.788267	1
81.4723	678	0	2	0.788267	1
81.4743	676	0	1	0.788267	1
81.475	675	0	1	0.788267	1
81.4784	674	1	0	0.787098	1
81.4887	673	0	1	0.787098	1
81.4997	672	0	1	0.787098	1
81.5154	671	0	1	0.787098	1
81.5188	670	0	2	0.787098	1
81.5243	668	0	1	0.787098	1
81.5346	667	0	1	0.787098	1
81.5359	666	0	1	0.787098	1
81.5572	665	0	1	0.787098	1
81.5592	664	0	1	0.787098	1
81.5708	663	0	1	0.787098	1
81.5756	662	0	1	0.787098	1
81.5791	661	0	1	0.787098	1
81.5797	660	0	1	0.787098	1
81.5866	659	0	1	0.787098	1
81.588	658	0	1	0.787098	1
81.5955	657	0	1	0.787098	1
81.5982	656	0	1	0.787098	1
81.6057	655	0	1	0.787098	1
81.6092	654	0	2	0.787098	1
81.6256	652	0	1	0.787098	1
81.6304	651	1	0	0.785889	1
81.6366	650	0	1	0.785889	1
81.6448	649	0	1	0.785889	1
81.6858	648	0	2	0.785889	1
81.7029	646	0	1	0.785889	1
81.7187	645	0	1	0.785889	1
81.7426	644	0	1	0.785889	1
81.7563	643	0	1	0.785889	1
81.781	642	0	1	0.785889	1
81.7844	641	0	1	0.785889	1
81.7871	640	0	1	0.785889	1
81.7906	639	0	2	0.785889	1
81.7933	637	0	1	0.785889	1
81.7988	636	0	1	0.785889	1
81.8015	635	0	1	0.785889	1
81.8104	634	1	0	0.784649	1
81.8303	633	0	1	0.784649	1
81.8357	632	0	1	0.784649	1
81.8419	631	0	1	0.784649	1
81.8474	630	0	1	0.784649	1
81.8611	629	0	1	0.784649	1
81.8617	628	0	1	0.784649	1
81.8658	627	0	1	0.784649	1
81.8747	626	0	1	0.784649	1
81.8884	625	1	0	0.783394	1
81.8891	624	0	1	0.783394	1
81.8994	623	0	1	0.783394	1
81.9213	622	0	2	0.783394	1
81.9233	620	0	1	0.783394	1
81.924	619	0	1	0.783394	1
81.9247	618	0	1	0.783394	1
81.9322	617	0	1	0.783394	1
81.9343	616	1	0	0.782122	1
81.935	615	1	0	0.78085	1
81.9405	614	0	1	0.78085	1
81.9439	613	0	1	0.78085	1
81.9651	612	1	0	0.779574	1
81.9808	611	0	1	0.779574	1
81.9815	610	0	1	0.779574	1
81.9952	609	1	0	0.778294	1
82.026	672	0	1	0.778294	1
82.0274	671	0	1	0.778294	1
82.0329	670	0	1	0.778294	1
82.05	669	0	1	0.778294	1
82.0554	668	0	1	0.778294	1
82.0609	667	0	1	0.778294	1
82.0801	666	0	1	0.778294	1
82.0808	665	0	1	0.778294	1
82.0849	664	0	1	0.778294	1
82.0883	663	0	1	0.778294	1
82.091	662	1	0	0.777119	1
82.0938	661	0	1	0.777119	1
82.1157	660	0	1	0.777119	1
82.1383	659	0	1	0.777119	1
82.1431	658	0	1	0.777119	1
82.1465	657	0	1	0.777119	1
82.1492	656	0	1	0.777119	1
82.1526	655	0	1	0.777119	1
82.1567	654	0	1	0.777119	1
82.1581	653	0	1	0.777119	1
82.1684	652	1	0	0.775927	1
82.1814	651	0	1	0.775927	1
82.1841	650	0	3	0.775927	1
82.1896	647	0	1	0.775927	1
82.1923	646	0	1	0.775927	1
82.2005	645	0	1	0.775927	1
82.2019	644	1	0	0.774722	1
82.206	643	0	1	0.774722	1
82.2088	642	0	1	0.774722	1
82.2197	641	0	1	0.774722	1
82.2238	640	1	0	0.773511	1
82.245	639	0	1	0.773511	1
82.258	638	0	1	0.773511	1
82.2621	637	0	1	0.773511	1
82.2635	636	0	1	0.773511	1
82.2717	635	0	1	0.773511	1
82.2936	634	0	1	0.773511	1
82.3025	633	0	1	0.773511	1
82.3135	632	0	1	0.773511	1
82.3183	631	1	0	0.772285	1
82.3299	630	0	1	0.772285	1
82.3546	629	0	1	0.772285	1
82.3655	628	0	1	0.772285	1
82.3758	627	0	1	0.772285	1
82.3765	626	0	1	0.772285	1
82.3778	625	0	1	0.772285	1
82.3819	624	1	0	0.771048	1
82.3888	623	0	1	0.771048	1
82.3922	622	0	1	0.771048	1
82.3956	621	0	1	0.771048	1
82.4011	620	0	1	0.771048	1
82.4018	619	1	0	0.769802	1
82.4025	618	0	1	0.769802	1
82.4168	617	0	1	0.769802	1
82.423	616	0	1	0.769802	1
82.4257	615	0	1	0.769802	1
82.4312	614	0	2	0.769802	1
82.4394	612	0	1	0.769802	1
82.4476	611	0	1	0.769802	1
82.4613	610	0	1	0.769802	1
82.4668	609	1	0	0.768538	1
82.4716	608	0	1	0.768538	1
82.4832	607	0	1	0.768538	1
82.4853	606	0	1	0.768538	1
82.486	605	0	1	0.768538	1
82.5024	604	0	1	0.768538	1
82.5079	603	0	1	0.768538	1
82.527	602	0	1	0.768538	1
82.5298	601	0	2	0.768538	1
82.5352	599	0	1	0.768538	1
82.5407	598	0	1	0.768538	1
82.5428	597	0	1	0.768538	1
82.5524	596	0	1	0.768538	1
82.5948	595	0	1	0.768538	1
82.5962	594	0	1	0.768538	1
82.6003	593	0	1	0.768538	1
82.6194	592	1	0	0.76724	1
82.6304	591	0	1	0.76724	1
82.6393	590	0	1	0.76724	1
82.6413	589	0	1	0.76724	1
82.6441	588	1	0	0.765935	1
82.6454	587	0	1	0.765935	1
82.6502	586	0	1	0.765935	1
82.6701	585	0	1	0.765935	1
82.6715	584	0	1	0.765935	1
82.6742	583	0	1	0.765935	1
82.6749	582	0	1	0.765935	1
82.6879	581	0	1	0.765935	1
82.7105	580	0	1	0.765935	1
82.7269	579	0	2	0.765935	1
82.7296	577	0	1	0.765935	1
82.7331	576	0	1	0.765935	1
82.7522	575	0	1	0.765935	1
82.7707	574	0	1	0.765935	1
82.7762	573	0	1	0.765935	1
82.7817	572	0	1	0.765935	1
82.7844	571	0	1	0.765935	1
82.7899	570	0	1	0.765935	1
82.7919	569	0	1	0.765935	1
82.7926	568	0	1	0.765935	1
82.7933	567	0	1	0.765935	1
82.8036	566	0	1	0.765935	1
82.8138	565	0	1	0.765935	1
82.8255	564	0	1	0.765935	1
82.8261	563	0	1	0.765935	1
82.8357	562	0	1	0.765935	1
82.8398	561	0	1	0.765935	1
82.8419	560	1	1	0.764567	1
82.872	558	0	1	0.764567	1
82.8761	557	1	0	0.763195	1
82.8925	556	0	1	0.763195	1
82.8939	555	0	1	0.763195	1
82.8946	554	1	0	0.761817	1
82.9021	553	0	1	0.761817	1
82.9083	552	0	1	0.761817	1
82.9103	551	1	0	0.760434	1
82.9165	550	0	1	0.760434	1
82.9295	549	0	1	0.760434	1
82.935	548	0	1	0.760434	1
82.9569	547	0	1	0.760434	1
82.961	546	1	0	0.759042	1
82.9754	545	1	0	0.757649	1
82.9952	544	0	1	0.757649	1
83.0308	596	0	1	0.757649	1
83.039	595	0	1	0.757649	1
83.078	594	0	1	0.757649	1
83.0862	593	0	1	0.757649	1
83.1027	592	0	1	0.757649	1
83.1157	591	0	1	0.757649	1
83.1342	590	0	1	0.757649	1
83.1348	589	0	1	0.757649	1
83.1437	588	0	1	0.757649	1
83.1458	587	0	1	0.757649	1
83.1485	586	0	1	0.757649	1
83.154	585	0	2	0.757649	1
83.1567	583	0	1	0.757649	1
83.1691	582	1	0	0.756347	1
83.1732	581	0	1	0.756347	1
83.1786	580	0	1	0.756347	1
83.1869	579	0	1	0.756347	1
83.1896	578	0	1	0.756347	1
83.1923	577	0	1	0.756347	1
83.1937	576	1	0	0.755034	1
83.1951	575	0	2	0.755034	1
83.2033	573	1	0	0.753716	1
83.2259	572	0	1	0.753716	1
83.2266	571	0	1	0.753716	1
83.2307	570	0	1	0.753716	1
83.2389	569	0	1	0.753716	1
83.2642	568	0	1	0.753716	1
83.2669	567	0	1	0.753716	1
83.2676	566	1	0	0.752385	1
83.2704	565	0	1	0.752385	1
83.2752	564	1	0	0.751051	1
83.2909	563	0	2	0.751051	1
83.3005	561	1	0	0.749712	1
83.3073	560	0	1	0.749712	1
83.3251	559	0	1	0.749712	1
83.332	558	0	1	0.749712	1
83.3347	557	0	1	0.749712	1
83.3354	556	0	1	0.749712	1
83.3409	555	0	1	0.749712	1
83.3415	554	0	1	0.749712	1
83.3429	553	0	1	0.749712	1
83.3498	552	0	1	0.749712	1
83.3621	551	0	1	0.749712	1
83.371	550	0	1	0.749712	1
83.3765	549	1	0	0.748346	1
83.3792	548	0	1	0.748346	1
83.3819	547	0	1	0.748346	1
83.3874	546	0	1	0.748346	1
83.3922	545	0	1	0.748346	1
83.3949	544	0	1	0.748346	1
83.4011	543	0	1	0.748346	1
83.4045	542	0	1	0.748346	1
83.4175	541	0	1	0.748346	1
83.4203	540	0	1	0.748346	1
83.4312	539	1	0	0.746958	1
83.4394	538	0	1	0.746958	1
83.4552	537	0	1	0.746958	1
83.4579	536	0	1	0.746958	1
83.4798	535	0	1	0.746958	1
83.4969	534	0	1	0.746958	1
83.4976	533	0	1	0.746958	1
83.499	532	0	1	0.746958	1
83.5106	531	0	1	0.746958	1
83.5537	530	0	1	0.746958	1
83.5599	529	0	1	0.746958	1
83.5756	528	0	1	0.746958	1
83.6057	527	0	1	0.746958	1
83.6311	526	1	0	0.745538	1
83.6386	525	1	0	0.744118	1
83.6393	524	0	1	0.744118	1
83.6413	523	1	0	0.742695	1
83.6605	522	0	1	0.742695	1
83.6742	521	0	1	0.742695	1
83.705	520	0	1	0.742695	1
83.7153	519	1	0	0.741264	1
83.7214	518	0	1	0.741264	1
83.7296	517	0	1	0.741264	1
83.7331	516	0	1	0.741264	1
83.7379	515	0	1	0.741264	1
83.7454	514	1	0	0.739822	1
83.7509	513	0	1	0.739822	1
83.77	512	0	1	0.739822	1
83.7762	511	0	1	0.739822	1
83.7981	510	0	1	0.739822	1
83.807	509	0	1	0.739822	1
83.809	508	0	1	0.739822	1
83.8097	507	0	1	0.739822	1
83.8118	506	0	1	0.739822	1
83.8125	505	0	1	0.739822	1
83.8172	504	0	1	0.739822	1
83.8227	503	0	1	0.739822	1
83.8474	502	0	1	0.739822	1
83.8508	501	0	1	0.739822	1
83.8611	500	0	1	0.739822	1
83.872	499	0	1	0.739822	1
83.8747	498	0	1	0.739822	1
83.8802	497	0	1	0.739822	1
83.8816	496	0	1	0.739822	1
83.883	495	0	1	0.739822	1
83.885	494	1	0	0.738324	1
83.8912	493	0	1	0.738324	1
83.8966	492	0	1	0.738324	1
83.8973	491	0	1	0.738324	1
83.9001	490	0	1	0.738324	1
83.9049	489	0	2	0.738324	1
83.9076	487	0	1	0.738324	1
83.9097	486	0	1	0.738324	1
83.9158	485	0	1	0.738324	1
83.922	484	0	1	0.738324	1
83.924	483	0	1	0.738324	1
83.9357	482	1	0	0.736792	1
83.9439	481	1	1	0.735261	1
83.9541	479	0	1	0.735261	1
83.9658	478	0	1	0.735261	1
83.9671	477	0	1	0.735261	1
83.9678	476	1	0	0.733716	1
84.0007	517	0	1	0.733716	1
84.0192	516	0	1	0.733716	1
84.0226	515	1	0	0.732291	1
84.0233	514	0	1	0.732291	1
84.0479	513	0	1	0.732291	1
84.0554	512	0	1	0.732291	1
84.076	511	1	0	0.730858	1
84.0828	510	0	1	0.730858	1
84.0842	509	0	1	0.730858	1
84.1191	508	0	2	0.730858	1
84.1403	506	0	1	0.730858	1
84.141	505	0	1	0.730858	1
84.1513	504	0	2	0.730858	1
84.152	502	0	1	0.730858	1
84.154	501	0	1	0.730858	1
84.1732	500	0	1	0.730858	1
84.1786	499	0	2	0.730858	1
84.1848	497	0	1	0.730858	1
84.1916	496	0	1	0.730858	1
84.1923	495	0	1	0.730858	1
84.1978	494	0	1	0.730858	1
84.2115	493	0	1	0.730858	1
84.2225	492	0	1	0.730858	1
84.2307	491	0	1	0.730858	1
84.2628	490	0	1	0.730858	1
84.2799	489	1	0	0.729364	1
84.3005	488	0	1	0.729364	1
84.3107	487	0	2	0.729364	1
84.3128	485	0	1	0.729364	1
84.3272	484	0	1	0.729364	1
84.3347	483	1	0	0.727854	1
84.3402	482	0	1	0.727854	1
84.3525	481	1	0	0.72634	1
84.36	480	0	2	0.72634	1
84.3682	478	0	1	0.72634	1
84.384	477	0	1	0.72634	1
84.3977	476	0	1	0.72634	1
84.4038	475	0	2	0.72634	1
84.412	473	0	1	0.72634	1
84.4237	472	1	0	0.724801	1
84.4285	471	0	1	0.724801	1
84.4292	470	1	0	0.723259	1
84.4401	469	0	1	0.723259	1
84.4442	468	0	1	0.723259	1
84.447	467	1	0	0.721711	1
84.4565	466	0	1	0.721711	1
84.4689	465	0	1	0.721711	1
84.4825	464	0	1	0.721711	1
84.4997	463	0	1	0.721711	1
84.5024	462	0	1	0.721711	1
84.5154	461	0	1	0.721711	1
84.5435	460	0	1	0.721711	1
84.5517	459	0	1	0.721711	1
84.5599	458	0	1	0.721711	1
84.5708	457	0	1	0.721711	1
84.59	456	0	2	0.721711	1
84.5934	454	1	0	0.720121	1
84.5989	453	0	1	0.720121	1
84.6037	452	0	1	0.720121	1
84.6099	451	0	1	0.720121	1
84.6331	450	0	1	0.720121	1
84.642	449	0	1	0.720121	1
84.6461	448	1	0	0.718514	1
84.653	447	0	1	0.718514	1
84.6605	446	0	1	0.718514	1
84.6612	445	0	1	0.718514	1
84.6639	444	0	1	0.718514	1
84.6927	443	1	0	0.716892	1
84.694	442	0	1	0.716892	1
84.6947	441	0	1	0.716892	1
84.705	440	0	1	0.716892	1
84.7187	439	0	1	0.716892	1
84.7324	438	0	2	0.716892	1
84.7714	436	0	1	0.716892	1
84.7782	435	0	1	0.716892	1
84.8084	434	0	1	0.716892	1
84.809	433	0	1	0.716892	1
84.8111	432	0	1	0.716892	1
84.8255	431	1	0	0.715228	1
84.8261	430	0	1	0.715228	1
84.8392	429	0	1	0.715228	1
84.8419	428	0	1	0.715228	1
84.8433	427	1	0	0.713553	1
84.9076	426	0	1	0.713553	1
84.9274	425	0	1	0.713553	1
84.935	424	0	1	0.713553	1
84.9432	423	1	0	0.711866	1
84.9439	422	0	1	0.711866	1
84.9487	421	0	1	0.711866	1
85.0055	453	0	1	0.711866	1
85.026	452	0	1	0.711866	1
85.0329	451	0	1	0.711866	1
85.0459	450	1	0	0.710284	1
85.0472	449	0	1	0.710284	1
85.0554	448	0	1	0.710284	1
85.0589	447	0	1	0.710284	1
85.0726	446	0	1	0.710284	1
85.0746	445	0	1	0.710284	1
85.0773	444	0	1	0.710284	1
85.0828	443	0	1	0.710284	1
85.1129	442	0	1	0.710284	1
85.115	441	0	1	0.710284	1
85.1321	440	0	3	0.710284	1
85.154	437	0	1	0.710284	1
85.1629	436	1	1	0.708655	1
85.1814	434	0	1	0.708655	1
85.1875	433	0	1	0.708655	1
85.1882	432	1	0	0.707015	1
85.204	431	0	1	0.707015	1
85.2074	430	1	0	0.705371	1
85.2204	429	0	1	0.705371	1
85.2279	428	0	1	0.705371	1
85.2307	427	0	1	0.705371	1
85.2341	426	0	1	0.705371	1
85.2635	425	0	1	0.705371	1
85.2724	424	0	1	0.705371	1
85.2772	423	0	1	0.705371	1
85.2909	422	0	1	0.705371	1
85.2916	421	0	1	0.705371	1
85.3018	420	0	1	0.705371	1
85.3107	419	0	1	0.705371	1
85.3142	418	0	1	0.705371	1
85.3203	417	1	0	0.703679	1
85.3238	416	0	1	0.703679	1
85.3436	415	0	1	0.703679	1
85.3463	414	0	1	0.703679	1
85.3484	413	0	1	0.703679	1
85.3491	412	0	1	0.703679	1
85.3518	411	0	1	0.703679	1
85.3593	410	0	1	0.703679	1
85.3765	409	0	1	0.703679	1
85.3785	408	0	1	0.703679	1
85.3819	407	0	1	0.703679	1
85.3895	406	0	1	0.703679	1
85.3956	405	0	1	0.703679	1
85.3963	404	0	1	0.703679	1
85.4004	403	0	1	0.703679	1
85.4038	402	1	0	0.701929	1
85.4086	401	0	1	0.701929	1
85.4237	400	0	1	0.701929	1
85.4285	399	0	1	0.701929	1
85.4387	398	0	1	0.701929	1
85.4449	397	0	1	0.701929	1
85.447	396	0	1	0.701929	1
85.4559	395	0	1	0.701929	1
85.4579	394	0	1	0.701929	1
85.4689	393	1	0	0.700143	1
85.486	392	0	1	0.700143	1
85.488	391	0	1	0.700143	1
85.5181	390	1	0	0.698347	1
85.5435	389	0	1	0.698347	1
85.5544	388	0	1	0.698347	1
85.5619	387	0	1	0.698347	1
85.5811	386	2	0	0.694729	1
85.5893	384	0	1	0.694729	1
85.614	383	0	1	0.694729	1
85.629	382	0	1	0.694729	1
85.6338	381	0	1	0.694729	1
85.642	380	0	1	0.694729	1
85.6448	379	0	1	0.694729	1
85.6482	378	0	1	0.694729	1
85.6585	377	0	1	0.694729	1
85.6639	376	0	1	0.694729	1
85.6715	375	0	1	0.694729	1
85.6721	374	0	2	0.694729	1
85.6913	372	0	1	0.694729	1
85.6968	371	0	1	0.694729	1
85.7105	370	0	1	0.694729	1
85.7159	369	0	1	0.694729	1
85.7296	368	0	1	0.694729	1
85.7331	367	0	1	0.694729	1
85.7372	366	0	1	0.694729	1
85.7577	365	0	1	0.694729	1
85.7625	364	0	1	0.694729	1
85.8029	363	1	0	0.692815	1
85.8036	362	0	1	0.692815	1
85.82	361	0	1	0.692815	1
85.8227	360	0	1	0.692815	1
85.8316	359	0	1	0.692815	1
85.8392	358	0	1	0.692815	1
85.8474	357	0	1	0.692815	1
85.859	356	0	1	0.692815	1
85.8713	355	1	0	0.690864	1
85.872	354	0	1	0.690864	1
85.8747	353	0	1	0.690864	1
85.8802	352	0	1	0.690864	1
85.8809	351	0	1	0.690864	1
85.8912	350	0	1	0.690864	1
85.8994	349	0	1	0.690864	1
85.9055	348	0	1	0.690864	1
85.9076	347	0	1	0.690864	1
85.9158	346	0	1	0.690864	1
85.9295	345	0	1	0.690864	1
85.9432	344	0	1	0.690864	1
85.9726	343	1	0	0.688849	1
85.9925	342	0	1	0.688849	1
85.9959	341	0	1	0.688849	1
85.9986	340	0	1	0.688849	1
85.9993	339	0	1	0.688849	1
86.0219	359	1	0	0.686931	1
86.0363	358	0	1	0.686931	1
86.0418	357	0	1	0.686931	1
86.0445	356	0	1	0.686931	1
86.0452	355	0	1	0.686931	1
86.0732	354	0	1	0.686931	1
86.0746	353	0	1	0.686931	1
86.078	352	0	1	0.686931	1
86.0924	351	0	1	0.686931	1
86.0945	350	0	1	0.686931	1
86.1013	349	0	1	0.686931	1
86.1129	348	0	1	0.686931	1
86.1266	347	0	1	0.686931	1
86.1342	346	0	1	0.686931	1
86.1376	345	0	1	0.686931	1
86.1485	344	0	2	0.686931	1
86.1513	342	0	1	0.686931	1
86.1567	341	0	1	0.686931	1
86.1636	340	0	1	0.686931	1
86.1759	339	1	1	0.684904	1
86.1766	337	0	1	0.684904	1
86.1793	336	0	2	0.684904	1
86.193	334	0	1	0.684904	1
86.1978	333	0	1	0.684904	1
86.2115	332	0	1	0.684904	1
86.2122	331	0	1	0.684904	1
86.2136	330	0	1	0.684904	1
86.2608	329	0	1	0.684904	1
86.2642	328	0	1	0.684904	1
86.2745	327	0	1	0.684904	1
86.2772	326	0	1	0.684904	1
86.308	325	0	1	0.684904	1
86.3128	324	0	1	0.684904	1
86.3374	323	0	2	0.684904	1
86.3402	321	0	1	0.684904	1
86.3511	320	0	1	0.684904	1
86.3607	319	0	1	0.684904	1
86.3655	318	0	1	0.684904	1
86.3682	317	0	1	0.684904	1
86.373	316	0	1	0.684904	1
86.3854	315	1	0	0.68273	1
86.4476	314	0	1	0.68273	1
86.4593	313	1	0	0.680549	1
86.5024	312	0	1	0.680549	1
86.5291	311	1	0	0.678361	1
86.54	310	0	1	0.678361	1
86.5517	309	1	1	0.676165	1
86.5613	307	0	1	0.676165	1
86.5811	306	0	1	0.676165	1
86.588	305	0	1	0.676165	1
86.5893	304	0	1	0.676165	1
86.5989	303	0	2	0.676165	1
86.6003	301	0	1	0.676165	1
86.6112	300	0	1	0.676165	1
86.6393	299	1	0	0.673904	1
86.6523	298	0	2	0.673904	1
86.6632	296	0	1	0.673904	1
86.6851	295	1	0	0.671619	1
86.692	294	0	1	0.671619	1
86.707	293	0	1	0.671619	1
86.7132	292	1	0	0.669319	1
86.7159	291	0	1	0.669319	1
86.718	290	0	1	0.669319	1
86.7276	289	1	0	0.667003	1
86.7591	288	0	1	0.667003	1
86.7926	287	0	1	0.667003	1
86.8036	286	0	1	0.667003	1
86.8042	285	0	1	0.667003	1
86.807	284	1	0	0.664655	1
86.8303	283	0	1	0.664655	1
86.8364	282	0	1	0.664655	1
86.8392	281	1	0	0.662289	1
86.8474	280	0	1	0.662289	1
86.8775	279	1	0	0.659916	1
86.8836	278	0	1	0.659916	1
86.9295	277	0	1	0.659916	1
86.9466	276	0	1	0.659916	1
86.9596	275	0	1	0.659916	1
86.9651	274	0	1	0.659916	1
86.9658	273	0	1	0.659916	1
86.9678	272	0	1	0.659916	1
86.9795	271	0	1	0.659916	1
86.9815	270	0	1	0.659916	1
86.9877	269	0	1	0.659916	1
87.0007	287	0	1	0.659916	1
87.0349	286	0	1	0.659916	1
87.0445	285	1	0	0.6576	1
87.0541	284	0	1	0.6576	1
87.0616	283	0	1	0.6576	1
87.0691	282	0	1	0.6576	1
87.0924	281	0	1	0.6576	1
87.1184	280	0	1	0.6576	1
87.1211	279	0	1	0.6576	1
87.152	278	0	1	0.6576	1
87.1903	277	0	1	0.6576	1
87.1923	276	1	1	0.655217	1
87.2142	274	0	1	0.655217	1
87.2149	273	0	1	0.655217	1
87.2334	272	0	1	0.655217	1
87.2409	271	1	0	0.6528	1
87.2676	270	1	0	0.650382	1
87.2964	269	0	1	0.650382	1
87.2991	268	0	1	0.650382	1
87.3244	267	0	1	0.650382	1
87.347	266	1	0	0.647937	1
87.3717	265	0	1	0.647937	1
87.3758	264	1	1	0.645483	1
87.3929	262	1	0	0.643019	1
87.412	261	0	1	0.643019	1
87.4442	260	0	1	0.643019	1
87.4511	259	0	1	0.643019	1
87.4559	258	0	1	0.643019	1
87.4613	257	0	1	0.643019	1
87.4723	256	1	0	0.640507	1
87.4839	255	0	1	0.640507	1
87.4942	254	0	1	0.640507	1
87.4962	253	0	1	0.640507	1
87.499	252	0	1	0.640507	1
87.5044	251	1	0	0.637955	1
87.5154	250	1	0	0.635403	1
87.5236	249	1	0	0.632852	1
87.54	248	1	0	0.6303	1
87.5407	247	0	1	0.6303	1
87.553	246	0	1	0.6303	1
87.5544	245	0	1	0.6303	1
87.5838	244	0	1	0.6303	1
87.5989	243	0	1	0.6303	1
87.6263	242	0	1	0.6303	1
87.6523	241	0	1	0.6303	1
87.655	240	0	1	0.6303	1
87.7105	239	0	1	0.6303	1
87.7112	238	0	1	0.6303	1
87.7324	237	0	2	0.6303	1
87.7351	235	0	1	0.6303	1
87.7639	234	1	0	0.627606	1
87.768	233	0	1	0.627606	1
87.7933	232	0	1	0.627606	1
87.8118	231	0	1	0.627606	1
87.8145	230	0	1	0.627606	1
87.8282	229	0	1	0.627606	1
87.8289	228	0	1	0.627606	1
87.8905	227	0	1	0.627606	1
87.9322	226	0	1	0.627606	1
87.9391	225	0	1	0.627606	1
87.9473	224	0	1	0.627606	1
87.9569	223	0	2	0.627606	1
87.9754	221	1	0	0.624766	1
88.0034	232	0	1	0.624766	1
88.0089	231	0	1	0.624766	1
88.0164	230	0	1	0.624766	1
88.0233	229	0	1	0.624766	1
88.0253	228	0	1	0.624766	1
88.0698	227	0	1	0.624766	1
88.0801	226	0	1	0.624766	1
88.1047	225	0	1	0.624766	1
88.1198	224	0	1	0.624766	1
88.1348	223	1	0	0.621965	1
88.1431	222	0	1	0.621965	1
88.1465	221	0	1	0.621965	1
88.1595	220	0	1	0.621965	1
88.1841	219	1	0	0.619125	1
88.1923	218	0	1	0.619125	1
88.1985	217	0	1	0.619125	1
88.2142	216	0	1	0.619125	1
88.217	215	0	1	0.619125	1
88.2183	214	1	0	0.616232	1
88.2307	213	0	1	0.616232	1
88.2471	212	0	1	0.616232	1
88.2478	211	0	1	0.616232	1
88.2724	210	0	1	0.616232	1
88.2779	209	1	0	0.613283	1
88.332	208	0	1	0.613283	1
88.3573	207	1	0	0.61032	1
88.3682	206	0	1	0.61032	1
88.3758	205	0	1	0.61032	1
88.3901	204	0	1	0.61032	1
88.4141	203	0	1	0.61032	1
88.4148	202	0	1	0.61032	1
88.4278	201	0	1	0.61032	1
88.4408	200	0	1	0.61032	1
88.4428	199	0	1	0.61032	1
88.4969	198	0	1	0.61032	1
88.5599	197	0	1	0.61032	1
88.5674	196	0	1	0.61032	1
88.5708	195	0	1	0.61032	1
88.5838	194	0	1	0.61032	1
88.5893	193	0	1	0.61032	1
88.5962	192	0	1	0.61032	1
88.6105	191	0	1	0.61032	1
88.6201	190	0	1	0.61032	1
88.6386	189	0	1	0.61032	1
88.655	188	0	1	0.61032	1
88.6557	187	0	1	0.61032	1
88.6776	186	1	0	0.607039	1
88.6838	185	0	1	0.607039	1
88.6913	184	0	1	0.607039	1
88.7515	183	0	1	0.607039	1
88.7789	182	0	1	0.607039	1
88.7878	181	0	1	0.607039	1
88.8036	180	0	1	0.607039	1
88.8316	179	0	1	0.607039	1
88.8446	178	0	1	0.607039	1
88.87	177	0	1	0.607039	1
88.8966	176	0	1	0.607039	1
88.9268	175	0	1	0.607039	1
88.9507	174	1	0	0.60355	1
88.989	173	0	1	0.60355	1
89.0034	177	0	1	0.60355	1
89.0198	176	0	1	0.60355	1
89.0233	175	0	1	0.60355	1
89.05	174	0	1	0.60355	1
89.0534	173	0	1	0.60355	1
89.0609	172	0	1	0.60355	1
89.0719	171	0	1	0.60355	1
89.0903	170	0	1	0.60355	1
89.0999	169	0	1	0.60355	1
89.1129	168	0	1	0.60355	1
89.115	167	0	1	0.60355	1
89.1629	166	0	1	0.60355	1
89.1766	165	0	1	0.60355	1
89.2177	164	0	1	0.60355	1
89.2286	163	0	1	0.60355	1
89.2396	162	0	1	0.60355	1
89.2553	161	0	1	0.60355	1
89.2772	160	1	0	0.599778	1
89.2888	159	0	1	0.599778	1
89.3101	158	1	0	0.595982	1
89.3121	157	1	0	0.592186	1
89.3299	156	0	1	0.592186	1
89.3306	155	0	1	0.592186	1
89.3326	154	0	1	0.592186	1
89.3409	153	0	1	0.592186	1
89.3703	152	1	0	0.58829	1
89.3819	151	1	0	0.584394	1
89.3867	150	1	0	0.580498	1
89.4066	149	0	1	0.580498	1
89.4565	148	0	1	0.580498	1
89.4641	147	0	1	0.580498	1
89.5346	146	0	1	0.580498	1
89.5907	145	1	0	0.576495	1
89.6201	144	1	0	0.572491	1
89.6208	143	0	1	0.572491	1
89.6359	142	1	0	0.56846	1
89.6502	141	0	1	0.56846	1
89.694	140	0	1	0.56846	1
89.7187	139	0	1	0.56846	1
89.7358	138	1	0	0.56434	1
89.7379	137	0	1	0.56434	1
89.7536	136	0	1	0.56434	1
89.7543	135	0	1	0.56434	1
89.7871	134	0	1	0.56434	1
89.8344	133	0	1	0.56434	1
89.8419	132	0	1	0.56434	1
89.896	131	0	1	0.56434	1
89.9035	130	0	1	0.56434	1
89.9049	129	1	1	0.559966	1
89.9069	127	1	0	0.555556	1
89.9439	126	0	1	0.555556	1
89.9541	125	0	1	0.555556	1
89.9624	124	0	1	0.555556	1
90	123	0	1	0.555556	1
90.0178	130	1	0	0.551283	1
90.0643	129	0	1	0.551283	1
90.1157	128	0	1	0.551283	1
90.1403	127	1	0	0.546942	1
90.1431	126	0	1	0.546942	1
90.1622	125	0	1	0.546942	1
90.1677	124	1	0	0.542531	1
90.206	123	0	1	0.542531	1
90.2252	122	0	1	0.542531	1
90.2361	121	0	1	0.542531	1
90.2498	120	0	1	0.542531	1
90.2615	119	1	0	0.537972	1
90.2642	118	0	1	0.537972	1
90.2717	117	0	1	0.537972	1
90.2943	116	0	1	0.537972	1
90.3155	115	1	0	0.533294	1
90.319	114	0	1	0.533294	1
90.3374	113	0	1	0.533294	1
90.3621	112	0	1	0.533294	1
90.4148	111	1	0	0.52849	1
90.4257	110	0	1	0.52849	1
90.475	109	0	1	0.52849	1
90.4832	108	0	1	0.52849	1
90.5099	107	1	0	0.523551	1
90.5188	106	0	1	0.523551	1
90.5517	105	1	0	0.518564	1
90.5585	104	0	1	0.518564	1
90.5654	103	0	1	0.518564	1
90.5756	102	0	1	0.518564	1
90.5873	101	0	1	0.518564	1
90.601	100	0	1	0.518564	1
90.6092	99	0	1	0.518564	1
90.614	98	0	1	0.518564	1
90.653	97	0	1	0.518564	1
90.6769	96	0	1	0.518564	1
90.7077	95	1	1	0.513106	1
90.7207	93	0	1	0.513106	1
90.768	92	0	1	0.513106	1
90.7707	91	0	1	0.513106	1
90.809	90	0	1	0.513106	1
90.8549	89	0	1	0.513106	1
90.8672	88	0	1	0.513106	1
90.8727	87	0	1	0.513106	1
90.8994	86	1	0	0.50714	1
90.9049	85	0	1	0.50714	1
90.9131	84	1	0	0.501102	1
90.9213	83	0	1	0.501102	1
90.9849	82	0	1	0.501102	1
91.0363	83	0	1	0.501102	1
91.0554	82	0	1	0.501102	1
91.0623	81	0	1	0.501102	1
91.0903	80	1	0	0.494838	1
91.1266	79	0	1	0.494838	1
91.1465	78	0	1	0.494838	1
91.1574	77	0	1	0.494838	1
91.2553	76	0	1	0.494838	1
91.3046	75	0	1	0.494838	1
91.345	74	0	1	0.494838	1
91.3498	73	1	0	0.48806	1
91.3717	72	0	1	0.48806	1
91.3977	71	0	1	0.48806	1
91.4031	70	0	1	0.48806	1
91.4524	69	0	1	0.48806	1
91.4757	68	1	0	0.480882	1
91.4771	67	0	1	0.480882	1
91.4832	66	0	1	0.480882	1
91.4969	65	0	1	0.480882	1
91.5318	64	0	1	0.480882	1
91.5455	63	0	1	0.480882	1
91.6174	62	0	1	0.480882	1
91.6222	61	0	1	0.480882	1
91.6359	60	0	1	0.480882	1
91.6797	59	0	1	0.480882	1
91.6899	58	0	1	0.480882	1
91.7769	57	1	0	0.472446	1
91.8474	56	0	1	0.472446	1
91.9158	55	0	1	0.472446	1
92.0171	57	0	1	0.472446	1
92.0801	56	0	1	0.472446	1
92.2047	55	1	0	0.463856	1
92.3155	54	0	1	0.463856	1
92.4257	53	1	0	0.455104	1
92.486	52	0	1	0.455104	1
92.5325	51	0	1	0.455104	1
92.5407	50	0	1	0.455104	1
92.5517	49	0	1	0.455104	1
92.5654	48	0	1	0.455104	1
92.6256	47	0	1	0.455104	1
92.7461	46	1	0	0.44521	1
92.8337	45	0	1	0.44521	1
92.8419	44	0	1	0.44521	1
92.9377	43	0	1	0.44521	1
92.9979	42	1	0	0.43461	1
93.0335	42	0	1	0.43461	1
93.0883	41	0	1	0.43461	1
93.2704	40	0	1	0.43461	1
93.3018	39	0	1	0.43461	1
93.3101	38	1	0	0.423173	1
93.321	37	0	1	0.423173	1
93.3306	36	1	0	0.411418	1
93.3347	35	0	1	0.411418	1
93.3518	34	0	1	0.411418	1
93.3977	33	0	1	0.411418	1
93.4723	32	0	1	0.411418	1
93.5024	31	0	1	0.411418	1
93.7057	30	1	0	0.397704	1
93.7687	29	0	1	0.397704	1
93.7734	28	0	1	0.397704	1
93.8857	27	1	0	0.382974	1
94.0041	26	0	1	0.382974	1
94.0808	25	0	1	0.382974	1
94.1971	24	0	1	0.382974	1
94.2868	23	0	1	0.382974	1
94.3847	22	0	1	0.382974	1
94.3922	21	1	0	0.364738	1
94.5017	20	2	0	0.328264	1
94.744	18	0	1	0.328264	1
95.1896	17	0	1	0.328264	1
95.3812	16	0	1	0.328264	1
95.4825	15	0	1	0.328264	1
95.5051	14	0	1	0.328264	1
95.6749	13	0	1	0.328264	1
95.7762	12	0	1	0.328264	1
95.9268	11	1	0	0.298422	1
96.0965	10	0	1	0.298422	1
96.2081	9	1	0	0.265264	1
96.3867	8	0	1	0.265264	1
96.6112	7	0	1	0.265264	1
97.1732	6	1	0	0.221053	1
97.4394	5	0	1	0.221053	1
97.5818	4	0	1	0.221053	1
98.039	3	0	1	0.221053	1
98.089	2	0	1	0.221053	1
99.2991	1	1	0	0	1
69.3142	33	0	1	1	2
69.4374	32	1	0	0.96875	2
69.5195	31	1	0	0.9375	2
70.0732	55	1	0	0.920455	2
70.4292	54	1	0	0.903409	2
71.7433	76	0	1	0.903409	2
72.1376	98	0	1	0.903409	2
72.3525	97	1	0	0.894096	2
72.5592	96	0	1	0.894096	2
72.603	95	1	0	0.884684	2
72.7105	94	0	1	0.884684	2
72.7262	93	0	1	0.884684	2
72.8029	92	0	1	0.884684	2
72.8145	91	0	1	0.884684	2
72.8706	90	0	1	0.884684	2
73.013	124	0	1	0.884684	2
73.1239	123	0	2	0.884684	2
73.4387	121	0	1	0.884684	2
73.514	120	0	1	0.884684	2
73.5277	119	0	1	0.884684	2
73.5448	118	1	0	0.877187	2
73.5749	117	0	1	0.877187	2
73.7837	116	1	0	0.869625	2
73.8193	115	0	1	0.869625	2
74.0719	135	0	1	0.869625	2
74.0986	134	0	1	0.869625	2
74.1348	133	0	1	0.869625	2
74.1595	132	0	1	0.869625	2
74.2608	131	0	1	0.869625	2
74.3183	130	0	1	0.869625	2
74.3539	129	0	1	0.869625	2
74.4319	128	0	1	0.869625	2
74.5592	127	0	1	0.869625	2
74.7632	126	0	1	0.869625	2
74.8549	125	0	1	0.869625	2
74.9719	124	1	0	0.862612	2
75.0089	140	0	1	0.862612	2
75.1431	139	0	1	0.862612	2
75.1985	138	0	1	0.862612	2
75.6749	137	0	1	0.862612	2
75.7844	136	0	1	0.862612	2
75.9076	135	0	1	0.862612	2
76.039	151	0	1	0.862612	2
76.05	150	1	0	0.856861	2
76.1485	149	0	1	0.856861	2
76.1513	148	1	0	0.851071	2
76.2389	147	0	1	0.851071	2
76.3922	146	0	1	0.851071	2
76.4511	145	0	1	0.851071	2
76.5599	144	0	1	0.851071	2
76.6838	143	0	1	0.851071	2
76.6961	142	1	0	0.845078	2
76.7125	141	0	1	0.845078	2
76.7892	140	0	1	0.845078	2
76.7912	139	0	1	0.845078	2
76.8077	138	0	1	0.845078	2
76.8741	137	0	1	0.845078	2
76.924	136	0	1	0.845078	2
77.0062	158	0	1	0.845078	2
77.1999	157	0	1	0.845078	2
77.3128	156	0	1	0.845078	2
77.3183	155	0	1	0.845078	2
77.3566	154	0	1	0.845078	2
77.3607	153	0	1	0.845078	2
77.3949	152	0	1	0.845078	2
77.5647	151	0	1	0.845078	2
77.6612	150	0	1	0.845078	2
77.7283	149	1	0	0.839406	2
77.8022	148	0	1	0.839406	2
77.8172	147	0	1	0.839406	2
77.8439	146	0	1	0.839406	2
77.8686	145	1	0	0.833617	2
77.896	144	0	1	0.833617	2
77.8973	143	0	1	0.833617	2
78.0014	158	0	1	0.833617	2
78.0999	157	0	1	0.833617	2
78.1075	156	0	1	0.833617	2
78.1239	155	0	1	0.833617	2
78.1855	154	1	0	0.828204	2
78.3347	153	1	0	0.822791	2
78.384	152	0	1	0.822791	2
78.4278	151	0	1	0.822791	2
78.488	150	0	1	0.822791	2
78.4942	149	0	1	0.822791	2
78.4976	148	0	1	0.822791	2
78.5181	147	0	1	0.822791	2
78.6372	146	1	0	0.817155	2
78.6482	145	0	1	0.817155	2
78.6913	144	0	2	0.817155	2
78.6947	142	0	1	0.817155	2
78.7817	141	0	1	0.817155	2
78.8392	140	0	1	0.817155	2
78.8775	139	1	0	0.811277	2
78.8884	138	1	0	0.805398	2
78.8994	137	0	1	0.805398	2
78.9411	136	0	1	0.805398	2
79.052	148	0	1	0.805398	2
79.1396	147	1	0	0.799919	2
79.1526	146	0	1	0.799919	2
79.1896	145	0	1	0.799919	2
79.2047	144	0	1	0.799919	2
79.2341	143	0	1	0.799919	2
79.3238	142	0	1	0.799919	2
79.3354	141	0	1	0.799919	2
79.3922	140	0	1	0.799919	2
79.4456	139	0	1	0.799919	2
79.4559	138	0	1	0.799919	2
79.4565	137	1	0	0.79408	2
79.4716	136	0	1	0.79408	2
79.5496	135	1	1	0.788198	2
79.5517	133	0	1	0.788198	2
79.5982	132	0	1	0.788198	2
79.6489	131	1	0	0.782181	2
79.6838	130	0	1	0.782181	2
79.7303	129	0	1	0.782181	2
79.7351	128	0	1	0.782181	2
79.8234	127	0	1	0.782181	2
79.8638	126	0	1	0.782181	2
79.883	125	1	0	0.775924	2
79.9021	124	1	0	0.769666	2
79.9035	123	1	0	0.763409	2
79.9268	122	0	1	0.763409	2
79.9466	121	0	1	0.763409	2
79.9843	120	0	1	0.763409	2
79.9979	119	0	1	0.763409	2
80.1273	140	0	1	0.763409	2
80.1314	139	0	1	0.763409	2
80.2416	138	1	0	0.757877	2
80.2752	137	1	0	0.752345	2
80.3094	136	0	1	0.752345	2
80.3484	135	0	1	0.752345	2
80.3498	134	0	1	0.752345	2
80.3655	133	0	1	0.752345	2
80.4606	132	0	1	0.752345	2
80.475	131	0	1	0.752345	2
80.5462	130	0	1	0.752345	2
80.6222	129	0	1	0.752345	2
80.6311	128	0	1	0.752345	2
80.6804	127	0	1	0.752345	2
80.6824	126	1	0	0.746374	2
80.6858	125	0	1	0.746374	2
80.7536	124	0	1	0.746374	2
80.9555	123	0	1	0.746374	2
80.9596	122	0	1	0.746374	2
80.9897	121	0	1	0.746374	2
81.0041	131	0	1	0.746374	2
81.0869	130	1	0	0.740633	2
81.128	129	1	0	0.734891	2
81.1348	128	0	1	0.734891	2
81.1376	127	1	0	0.729105	2
81.1554	126	0	1	0.729105	2
81.2088	125	0	1	0.729105	2
81.2211	124	0	1	0.729105	2
81.2238	123	1	0	0.723177	2
81.2498	122	0	1	0.723177	2
81.2752	121	0	1	0.723177	2
81.3053	120	0	1	0.723177	2
81.319	119	0	1	0.723177	2
81.3244	118	0	1	0.723177	2
81.4312	117	0	1	0.723177	2
81.436	116	1	0	0.716943	2
81.4743	115	0	1	0.716943	2
81.4757	114	0	1	0.716943	2
81.4873	113	0	1	0.716943	2
81.499	112	0	1	0.716943	2
81.5982	111	0	1	0.716943	2
81.6947	110	0	1	0.716943	2
81.6995	109	0	1	0.716943	2
81.7625	108	0	1	0.716943	2
81.7673	107	0	1	0.716943	2
81.8419	106	0	1	0.716943	2
81.8994	105	0	1	0.716943	2
81.9158	104	0	1	0.716943	2
82.0226	115	0	1	0.716943	2
82.0513	114	0	1	0.716943	2
82.1239	113	0	1	0.716943	2
82.18	112	0	1	0.716943	2
82.1814	111	0	1	0.716943	2
82.1951	110	1	0	0.710425	2
82.2293	109	1	0	0.703907	2
82.2382	108	0	1	0.703907	2
82.2971	107	0	1	0.703907	2
82.3073	106	0	1	0.703907	2
82.3628	105	0	1	0.703907	2
82.4175	104	0	1	0.703907	2
82.4257	103	0	1	0.703907	2
82.4497	102	0	1	0.703907	2
82.4641	101	0	1	0.703907	2
82.4695	100	0	1	0.703907	2
82.5626	99	0	1	0.703907	2
82.6448	98	0	1	0.703907	2
82.6954	97	1	0	0.696651	2
82.7433	96	1	0	0.689394	2
82.8036	95	0	1	0.689394	2
82.8782	94	0	1	0.689394	2
82.8857	93	0	1	0.689394	2
82.9384	92	0	1	0.689394	2
82.9521	91	0	1	0.689394	2
83.0507	101	0	1	0.689394	2
83.065	100	0	1	0.689394	2
83.0992	99	0	1	0.689394	2
83.1964	98	1	0	0.682359	2
83.2197	97	0	1	0.682359	2
83.2334	96	0	1	0.682359	2
83.2423	95	0	1	0.682359	2
83.2642	94	0	1	0.682359	2
83.2752	93	0	1	0.682359	2
83.2799	92	0	1	0.682359	2
83.3005	91	1	0	0.674861	2
83.3429	90	0	1	0.674861	2
83.3491	89	0	1	0.674861	2
83.3511	88	0	1	0.674861	2
83.4449	87	1	0	0.667104	2
83.4504	86	0	1	0.667104	2
83.4716	85	0	1	0.667104	2
83.486	84	0	1	0.667104	2
83.5024	83	0	1	0.667104	2
83.551	82	0	1	0.667104	2
83.6413	81	0	1	0.667104	2
83.6988	80	0	1	0.667104	2
83.7023	79	1	0	0.658659	2
83.7077	78	0	1	0.658659	2
83.7187	77	0	1	0.658659	2
83.7296	76	0	1	0.658659	2
83.8145	75	1	0	0.649877	2
83.8282	74	0	1	0.649877	2
84.0363	84	0	1	0.649877	2
84.1828	83	0	1	0.649877	2
84.206	82	0	1	0.649877	2
84.2402	81	0	1	0.649877	2
84.2752	80	0	1	0.649877	2
84.2991	79	0	1	0.649877	2
84.3374	78	1	0	0.641546	2
84.4038	77	0	1	0.641546	2
84.4552	76	0	1	0.641546	2
84.4736	75	0	1	0.641546	2
84.7296	74	0	1	0.641546	2
84.7734	73	0	1	0.641546	2
84.8152	72	0	1	0.641546	2
84.8966	71	0	1	0.641546	2
84.9069	70	1	0	0.632381	2
85.0157	82	1	0	0.624669	2
85.0308	81	0	1	0.624669	2
85.1595	80	0	1	0.624669	2
85.1814	79	0	1	0.624669	2
85.1821	78	1	0	0.61666	2
85.2211	77	0	1	0.61666	2
85.3128	76	1	0	0.608546	2
85.3922	75	0	1	0.608546	2
85.4066	74	0	1	0.608546	2
85.4428	73	0	1	0.608546	2
85.5181	72	0	1	0.608546	2
85.5222	71	0	1	0.608546	2
85.5421	70	0	1	0.608546	2
85.5448	69	2	0	0.590907	2
85.5592	67	0	1	0.590907	2
85.6605	66	0	1	0.590907	2
85.7837	65	0	1	0.590907	2
85.8282	64	0	1	0.590907	2
85.8446	63	0	1	0.590907	2
85.8508	62	0	1	0.590907	2
85.8939	61	1	0	0.58122	2
85.9295	60	0	1	0.58122	2
85.9624	59	0	1	0.58122	2
86.1684	70	0	1	0.58122	2
86.2074	69	0	1	0.58122	2
86.2163	68	0	1	0.58122	2
86.258	67	0	2	0.58122	2
86.2854	65	0	1	0.58122	2
86.4209	64	1	0	0.572139	2
86.4251	63	0	1	0.572139	2
86.4346	62	1	0	0.562911	2
86.4613	61	0	1	0.562911	2
86.5394	60	1	0	0.553529	2
86.653	59	0	1	0.553529	2
86.7598	58	0	1	0.553529	2
86.8474	57	1	0	0.543818	2
86.935	56	0	1	0.543818	2
87.0308	59	0	1	0.543818	2
87.039	58	0	1	0.543818	2
87.05	57	0	1	0.543818	2
87.1116	56	0	1	0.543818	2
87.1198	55	0	1	0.543818	2
87.1472	54	1	1	0.533747	2
87.1848	52	0	1	0.533747	2
87.2977	51	0	1	0.533747	2
87.3183	50	0	1	0.533747	2
87.3655	49	1	0	0.522854	2
87.5674	48	0	1	0.522854	2
87.5804	47	1	0	0.51173	2
87.5845	46	0	1	0.51173	2
87.6201	45	0	1	0.51173	2
87.7207	44	0	1	0.51173	2
87.7796	43	0	1	0.51173	2
87.8316	42	1	0	0.499546	2
87.8453	41	0	1	0.499546	2
87.8939	40	0	1	0.499546	2
87.9131	39	0	1	0.499546	2
87.9925	38	1	0	0.4864	2
88.0376	39	0	1	0.4864	2
88.1068	38	0	1	0.4864	2
88.1075	37	0	1	0.4864	2
88.2389	36	1	0	0.472889	2
88.258	35	0	1	0.472889	2
88.2875	34	0	1	0.472889	2
88.3949	33	0	1	0.472889	2
88.4997	32	0	1	0.472889	2
88.6523	31	0	1	0.472889	2
88.6578	30	0	1	0.472889	2
88.9206	29	0	1	0.472889	2
89.078	31	0	1	0.472889	2
89.1567	30	1	0	0.457126	2
89.2101	29	0	1	0.457126	2
89.2149	28	1	0	0.4408	2
89.2396	27	0	1	0.4408	2
89.4962	26	1	0	0.423846	2
89.8042	25	0	1	0.423846	2
89.9671	24	0	1	0.423846	2
90.1321	27	0	1	0.423846	2
90.23	26	0	1	0.423846	2
90.4743	25	0	1	0.423846	2
90.6304	24	0	1	0.423846	2
90.6386	23	0	1	0.423846	2
90.9295	22	0	1	0.423846	2
91.026	22	0	1	0.423846	2
91.0335	21	0	1	0.423846	2
91.2553	20	0	1	0.423846	2
91.3279	19	0	1	0.423846	2
91.3326	18	1	0	0.400299	2
91.4565	17	0	1	0.400299	2
91.5626	16	0	1	0.400299	2
91.6454	15	0	1	0.400299	2
91.9049	14	0	1	0.400299	2
91.9541	13	0	1	0.400299	2
92.2649	13	0	1	0.400299	2
92.4579	12	1	0	0.366941	2
92.655	11	0	1	0.366941	2
92.6913	10	0	1	0.366941	2
92.757	9	0	1	0.366941	2
93.1875	8	0	1	0.366941	2
93.6448	7	1	0	0.314521	2
93.7844	6	0	1	0.314521	2
94.1862	5	1	0	0.251616	2
95.1075	4	0	1	0.251616	2
95.9658	3	1	0	0.167744	2
96.1246	2	1	0	0.0838721	2
99.2971	1	0	1	0.0838721	2
69.668	47	0	1	1	3
70.9008	81	0	1	1	3
71.0856	119	0	1	1	3
71.1513	118	0	1	1	3
72.0322	148	0	1	1	3
72.0465	147	0	1	1	3
72.065	146	1	0	0.993151	3
72.2416	145	0	1	0.993151	3
72.2635	144	0	1	0.993151	3
72.3306	143	1	0	0.986206	3
72.3552	142	0	1	0.986206	3
72.4031	141	0	1	0.986206	3
72.6215	140	1	0	0.979161	3
72.8802	139	1	0	0.972117	3
72.9131	138	0	1	0.972117	3
72.9856	137	1	0	0.965021	3
73.0924	171	0	1	0.965021	3
73.1362	170	2	0	0.953668	3
73.1896	168	1	0	0.947991	3
73.3682	167	0	1	0.947991	3
73.3833	166	0	1	0.947991	3
73.4059	165	0	1	0.947991	3
73.5435	164	0	1	0.947991	3
73.7036	163	0	1	0.947991	3
73.7563	162	0	1	0.947991	3
73.9535	161	0	1	0.947991	3
74.0089	196	0	1	0.947991	3
74.2355	195	0	1	0.947991	3
74.2717	194	1	0	0.943105	3
74.2758	193	0	1	0.943105	3
74.3224	192	1	0	0.938193	3
74.3429	191	0	1	0.938193	3
74.3634	190	0	1	0.938193	3
74.3662	189	1	0	0.933229	3
74.3977	188	0	1	0.933229	3
74.4497	187	0	1	0.933229	3
74.4962	186	0	1	0.933229	3
74.6235	185	1	0	0.928184	3
74.7461	184	0	1	0.928184	3
74.8857	183	0	1	0.928184	3
74.8932	182	0	1	0.928184	3
74.9172	181	1	0	0.923056	3
74.9713	180	0	1	0.923056	3
75.0732	221	0	1	0.923056	3
75.4011	220	0	1	0.923056	3
75.4798	219	0	1	0.923056	3
75.486	218	1	0	0.918822	3
75.5346	217	0	1	0.918822	3
75.5845	216	0	1	0.918822	3
75.6256	215	0	1	0.918822	3
75.6516	214	1	0	0.914529	3
75.7509	213	0	1	0.914529	3
75.8802	212	0	1	0.914529	3
75.9001	211	1	0	0.910194	3
76.1184	248	0	1	0.910194	3
76.1403	247	0	1	0.910194	3
76.1978	246	0	1	0.910194	3
76.2416	245	0	1	0.910194	3
76.2772	244	0	1	0.910194	3
76.3244	243	0	1	0.910194	3
76.3696	242	0	1	0.910194	3
76.4018	241	1	0	0.906418	3
76.436	240	0	1	0.906418	3
76.4668	239	0	2	0.906418	3
76.5982	237	0	1	0.906418	3
76.6119	236	0	1	0.906418	3
76.6331	235	0	1	0.906418	3
76.7283	234	1	0	0.902544	3
76.807	233	0	1	0.902544	3
76.8392	232	1	0	0.898654	3
76.8836	231	0	1	0.898654	3
76.8912	230	0	1	0.898654	3
77.0164	261	0	1	0.898654	3
77.0404	260	1	0	0.895197	3
77.05	259	0	1	0.895197	3
[truncated: 469 more rows]

## Sheet: Supplementary_Data_1_CVD
Outcome= Cardiovascular disease incidence
Time	Number at risk	Number of events	Number of censored	Estimated survival probability	Cluster
68.8405	46	1	0	0.978261	1		Cluster 1 = Active healthy sleepers
69.2183	153	1	0	0.971867	1		Cluster 2 = Fragmented poor sleepers
69.282	152	1	0	0.965473	1		Cluster 3 = Long and frequent nappers
69.4435	151	1	0	0.959079	1
69.7201	150	1	0	0.952685	1
69.8973	149	1	0	0.946292	1
69.9747	148	1	0	0.939898	1
70.0684	279	1	0	0.936529	1
70.3689	278	1	0	0.93316	1
70.6188	277	0	1	0.93316	1
70.82	276	1	0	0.929779	1
70.8344	275	1	0	0.926398	1
70.8446	274	1	0	0.923017	1
70.8761	273	1	0	0.919636	1
71.167	410	1	0	0.917393	1
71.2156	409	1	0	0.91515	1
71.2909	408	1	0	0.912907	1
71.3415	407	1	0	0.910664	1
71.3504	406	1	0	0.908421	1
71.4298	405	1	0	0.906178	1
71.4483	404	1	0	0.903935	1
71.6427	403	0	1	0.903935	1
71.6448	402	1	0	0.901686	1
71.7118	401	1	0	0.899438	1
71.7372	400	1	0	0.897189	1
71.7385	399	1	0	0.894941	1
71.7885	398	1	0	0.892692	1
71.95	397	1	0	0.890443	1
72.0986	523	1	0	0.888741	1
72.1376	522	1	0	0.887038	1
72.1992	521	1	0	0.885336	1
72.2724	520	1	0	0.883633	1
72.2738	519	1	0	0.881931	1
72.3121	518	1	0	0.880228	1
72.3155	517	1	0	0.878525	1
72.3176	516	1	0	0.876823	1
72.4381	515	1	0	0.87512	1
72.6092	514	0	1	0.87512	1
72.6345	513	1	0	0.873414	1
72.642	512	1	0	0.871708	1
72.7029	511	1	0	0.870003	1
72.822	510	1	0	0.868297	1
72.885	509	1	0	0.866591	1
72.8891	508	1	0	0.864885	1
72.8919	507	1	0	0.863179	1
72.9069	506	1	0	0.861473	1
72.9863	505	1	0	0.859767	1
72.9904	504	1	0	0.858061	1
73.0356	619	1	0	0.856675	1
73.0664	618	1	0	0.855289	1
73.1095	617	1	0	0.853903	1
73.1246	616	1	0	0.852517	1
73.1287	615	1	0	0.85113	1
73.1567	614	0	1	0.85113	1
73.2635	613	0	1	0.85113	1
73.2902	612	1	0	0.84974	1
73.2916	611	1	0	0.848349	1
73.3032	610	1	0	0.846958	1
73.3422	609	1	0	0.845567	1
73.4086	608	1	0	0.844177	1
73.4942	607	0	1	0.844177	1
73.54	606	1	0	0.842784	1
73.5428	605	1	0	0.841391	1
73.5804	604	1	0	0.839998	1
73.5914	603	1	0	0.838605	1
73.6591	602	0	1	0.838605	1
73.7146	601	1	0	0.837209	1
73.7276	600	1	0	0.835814	1
73.7823	599	1	0	0.834418	1
73.7892	598	1	0	0.833023	1
73.8104	597	1	0	0.831628	1
73.8152	596	0	1	0.831628	1
73.8207	595	1	0	0.83023	1
73.8282	594	1	0	0.828832	1
73.8398	593	1	0	0.827435	1
73.9281	592	1	0	0.826037	1
74.0287	705	1	0	0.824865	1
74.0616	704	1	0	0.823694	1
74.076	703	1	0	0.822522	1
74.0938	702	1	0	0.82135	1
74.1116	701	1	0	0.820179	1
74.1533	700	1	0	0.819007	1
74.1581	699	1	0	0.817835	1
74.193	698	0	1	0.817835	1
74.2067	697	0	1	0.817835	1
74.2279	696	1	0	0.81666	1
74.3395	695	1	0	0.815485	1
74.3669	694	0	1	0.815485	1
74.3689	693	1	0	0.814308	1
74.3744	692	1	0	0.813132	1
74.4038	691	1	0	0.811955	1
74.488	690	0	1	0.811955	1
74.5359	689	1	0	0.810776	1
74.6235	688	0	1	0.810776	1
74.6756	687	1	0	0.809596	1
74.6947	686	0	1	0.809596	1
74.7057	685	1	0	0.808414	1
74.7262	684	1	0	0.807232	1
74.7385	683	1	0	0.806051	1
74.7577	682	1	0	0.804869	1
74.796	681	1	0	0.803687	1
74.8652	680	1	0	0.802505	1
74.937	679	1	0	0.801323	1
74.9603	678	1	0	0.800141	1
74.961	677	0	1	0.800141	1
75.0479	792	1	0	0.799131	1
75.0856	791	1	0	0.798121	1
75.0869	790	1	0	0.79711	1
75.1116	789	1	0	0.7961	1
75.1232	788	0	1	0.7961	1
75.1567	787	1	0	0.795088	1
75.1697	786	1	0	0.794077	1
75.2163	785	1	0	0.793065	1
75.2793	784	1	0	0.792054	1
75.293	783	1	0	0.791042	1
75.2984	782	0	1	0.791042	1
75.3333	781	1	0	0.790029	1
75.3518	780	1	0	0.789016	1
75.4538	779	1	0	0.788004	1
75.4613	778	1	0	0.786991	1
75.5202	777	1	0	0.785978	1
75.5373	776	1	0	0.784965	1
75.5441	775	1	0	0.783952	1
75.5448	774	1	0	0.782939	1
75.5633	773	1	0	0.781926	1
75.6003	772	0	1	0.781926	1
75.6475	771	0	1	0.781926	1
75.6804	770	0	1	0.781926	1
75.7077	769	1	0	0.78091	1
75.7112	768	0	1	0.78091	1
75.7782	767	0	1	0.78091	1
75.7953	766	0	1	0.78091	1
75.8022	765	1	0	0.779889	1
75.82	764	1	0	0.778868	1
75.8261	763	1	0	0.777847	1
75.8282	762	1	0	0.776826	1
75.8563	761	1	0	0.775806	1
75.8631	760	1	0	0.774785	1
75.8652	759	1	0	0.773764	1
75.885	758	1	0	0.772743	1
75.9117	757	1	0	0.771722	1
75.9576	756	1	0	0.770702	1
76.0349	846	1	0	0.769791	1
76.0472	845	1	0	0.76888	1
76.0678	844	0	1	0.76888	1
76.0739	843	1	0	0.767968	1
76.0753	842	1	0	0.767056	1
76.0917	841	0	1	0.767056	1
76.1389	840	1	0	0.766142	1
76.1663	839	1	0	0.765229	1
76.1725	838	1	0	0.764316	1
76.2272	837	1	0	0.763403	1
76.2594	836	1	0	0.76249	1
76.332	835	1	0	0.761577	1
76.3881	834	1	0	0.760663	1
76.3943	833	1	0	0.75975	1
76.412	832	0	1	0.75975	1
76.4209	831	1	0	0.758836	1
76.4367	830	1	0	0.757922	1
76.4524	829	1	0	0.757007	1
76.4743	828	1	0	0.756093	1
76.4873	827	0	1	0.756093	1
76.5024	826	0	1	0.756093	1
76.5229	825	1	0	0.755177	1
76.54	824	0	1	0.755177	1
76.5948	823	1	0	0.754259	1
76.6085	822	1	0	0.753342	1
76.6194	821	1	0	0.752424	1
76.692	820	1	0	0.751506	1
76.6975	819	0	1	0.751506	1
76.7502	818	1	0	0.750588	1
76.8227	817	1	0	0.749669	1
76.8323	816	1	0	0.74875	1
76.8371	815	1	0	0.747832	1
76.8665	814	0	1	0.747832	1
76.8809	813	0	1	0.747832	1
76.8864	812	1	0	0.746911	1
76.9507	811	1	0	0.74599	1
76.9802	810	1	0	0.745069	1
77.0089	904	2	0	0.74342	1
77.0363	902	1	0	0.742596	1
77.0404	901	1	0	0.741772	1
77.0507	900	1	0	0.740948	1
77.0897	899	1	0	0.740123	1
77.0917	898	1	0	0.739299	1
77.0931	897	1	0	0.738475	1
77.1075	896	0	1	0.738475	1
77.1157	895	0	1	0.738475	1
77.1287	894	1	0	0.737649	1
77.1663	893	1	0	0.736823	1
77.1958	892	1	0	0.735997	1
77.2156	891	0	1	0.735997	1
77.2204	890	0	1	0.735997	1
77.2971	889	0	1	0.735997	1
77.3094	888	0	1	0.735997	1
77.3306	887	1	0	0.735167	1
77.3648	886	1	0	0.734337	1
77.384	885	0	1	0.734337	1
77.4442	884	1	0	0.733507	1
77.4648	883	1	0	0.732676	1
77.4997	882	1	0	0.731845	1
77.5284	881	1	0	0.731015	1
77.5852	880	1	0	0.730184	1
77.5859	879	1	0	0.729353	1
77.5907	878	0	1	0.729353	1
77.6153	877	1	0	0.728522	1
77.6229	876	0	1	0.728522	1
77.6263	875	1	0	0.727689	1
77.6927	874	1	0	0.726856	1
77.7187	873	0	1	0.726856	1
77.7255	872	1	0	0.726023	1
77.7262	871	1	0	0.725189	1
77.7385	870	0	1	0.725189	1
77.742	869	1	0	0.724355	1
77.7817	868	1	0	0.72352	1
77.8036	867	0	1	0.72352	1
77.8063	866	1	0	0.722685	1
77.809	865	1	0	0.721849	1
77.8131	864	1	0	0.721014	1
77.8323	863	1	0	0.720178	1
77.8679	862	1	0	0.719343	1
77.8823	861	1	0	0.718507	1
77.8946	860	1	0	0.717672	1
77.8966	859	0	1	0.717672	1
77.9035	858	0	1	0.717672	1
77.9124	857	0	1	0.717672	1
77.9288	856	1	0	0.716834	1
77.9644	855	1	0	0.715995	1
77.974	854	1	0	0.715157	1
77.9897	853	1	0	0.714318	1
77.9993	852	0	1	0.714318	1
78.0185	941	0	1	0.714318	1
78.0541	940	1	0	0.713558	1
78.0561	939	1	0	0.712799	1
78.0616	938	0	1	0.712799	1
78.0623	937	1	0	0.712038	1
78.0678	936	1	0	0.711277	1
78.0712	935	1	0	0.710516	1
78.0726	934	1	0	0.709756	1
78.089	933	0	1	0.709756	1
78.1116	932	1	0	0.708994	1
78.1369	931	0	1	0.708994	1
78.1403	930	0	1	0.708994	1
78.141	929	1	0	0.708231	1
78.1424	928	0	1	0.708231	1
78.152	927	1	0	0.707467	1
78.1793	926	0	1	0.707467	1
78.193	925	0	1	0.707467	1
78.1978	924	0	1	0.707467	1
78.2053	923	1	0	0.7067	1
78.2204	922	0	1	0.7067	1
78.2238	921	1	0	0.705933	1
78.2642	920	0	1	0.705933	1
78.2813	919	1	0	0.705165	1
78.2888	918	1	0	0.704397	1
78.2943	917	0	1	0.704397	1
78.2998	916	0	1	0.704397	1
78.3436	915	0	3	0.704397	1
78.3758	912	0	1	0.704397	1
78.3771	911	0	1	0.704397	1
78.3799	910	1	0	0.703623	1
78.412	909	0	1	0.703623	1
78.4127	908	1	0	0.702848	1
78.4353	907	1	0	0.702073	1
78.4668	906	0	1	0.702073	1
78.4914	905	0	1	0.702073	1
78.5017	904	1	0	0.701296	1
78.5305	903	1	0	0.70052	1
78.5414	902	0	1	0.70052	1
78.5845	901	0	1	0.70052	1
78.5859	900	1	0	0.699741	1
78.6051	899	1	0	0.698963	1
78.6222	898	1	0	0.698185	1
78.6297	897	1	0	0.697406	1
78.6318	896	0	1	0.697406	1
78.6434	895	1	0	0.696627	1
78.6543	894	1	0	0.695848	1
78.6667	893	0	2	0.695848	1
78.6831	891	0	1	0.695848	1
78.757	890	0	1	0.695848	1
78.7604	889	0	1	0.695848	1
78.7817	888	0	1	0.695848	1
78.7892	887	1	0	0.695063	1
78.7981	886	0	1	0.695063	1
78.8036	885	1	0	0.694278	1
78.8214	884	1	0	0.693493	1
78.8309	883	1	1	0.692707	1
78.8419	881	0	1	0.692707	1
78.8542	880	1	0	0.69192	1
78.8611	879	0	1	0.69192	1
78.8775	878	0	1	0.69192	1
78.8871	877	1	0	0.691131	1
78.8973	876	0	1	0.691131	1
78.9008	875	1	0	0.690341	1
78.9185	874	1	0	0.689551	1
78.9377	873	0	1	0.689551	1
78.9487	872	0	1	0.689551	1
78.9596	871	1	0	0.68876	1
78.9685	870	0	1	0.68876	1
78.9713	869	0	1	0.68876	1
78.976	868	0	1	0.68876	1
78.9767	867	0	1	0.68876	1
78.9795	866	0	1	0.68876	1
78.9904	865	0	1	0.68876	1
78.9911	864	1	0	0.687962	1
78.9966	863	1	0	0.687165	1
79.0103	955	1	0	0.686446	1
79.0144	954	0	1	0.686446	1
79.0287	953	0	1	0.686446	1
79.0507	952	0	1	0.686446	1
79.0527	951	0	1	0.686446	1
79.0719	950	0	1	0.686446	1
79.1013	949	1	0	0.685722	1
79.102	948	0	1	0.685722	1
79.1081	947	0	1	0.685722	1
79.1807	946	1	0	0.684998	1
79.1821	945	1	0	0.684273	1
79.1882	944	1	0	0.683548	1
79.1903	943	0	1	0.683548	1
79.1958	942	1	0	0.682822	1
79.1978	941	0	1	0.682822	1
79.2026	940	1	0	0.682096	1
79.2033	939	1	0	0.681369	1
79.2053	938	0	1	0.681369	1
79.2067	937	0	1	0.681369	1
79.2204	936	1	0	0.680641	1
79.2231	935	0	1	0.680641	1
79.2259	934	1	1	0.679913	1
79.2382	932	1	0	0.679183	1
79.2396	931	0	2	0.679183	1
79.2423	929	0	1	0.679183	1
79.2697	928	1	0	0.678451	1
79.2779	927	0	1	0.678451	1
79.2971	926	0	1	0.678451	1
79.2984	925	1	0	0.677718	1
79.3012	924	1	0	0.676984	1
79.3053	923	0	1	0.676984	1
79.319	922	0	1	0.676984	1
79.3244	921	0	1	0.676984	1
79.3436	920	0	1	0.676984	1
79.3546	919	0	2	0.676984	1
79.3737	917	0	1	0.676984	1
79.3826	916	1	0	0.676245	1
79.397	915	0	1	0.676245	1
79.3984	914	0	1	0.676245	1
79.412	913	0	1	0.676245	1
79.4175	912	0	1	0.676245	1
79.4312	911	0	1	0.676245	1
79.4394	910	0	1	0.676245	1
79.4428	909	1	0	0.675501	1
79.4511	908	1	0	0.674757	1
79.4634	907	0	1	0.674757	1
79.4668	906	1	0	0.674013	1
79.4695	905	0	1	0.674013	1
79.473	904	0	1	0.674013	1
79.4914	903	0	1	0.674013	1
79.4942	902	0	1	0.674013	1
79.5079	901	0	1	0.674013	1
79.5127	900	0	1	0.674013	1
79.5133	899	0	1	0.674013	1
79.5161	898	0	1	0.674013	1
79.5181	897	1	0	0.673261	1
79.5298	896	0	1	0.673261	1
79.553	895	1	0	0.672509	1
79.5674	894	1	0	0.671757	1
79.5715	893	0	1	0.671757	1
79.601	892	0	1	0.671757	1
79.6064	891	0	1	0.671757	1
79.6092	890	0	1	0.671757	1
79.6119	889	0	1	0.671757	1
79.6126	888	0	1	0.671757	1
79.6229	887	0	1	0.671757	1
79.6283	886	1	0	0.670999	1
79.6585	885	1	0	0.67024	1
79.6701	884	0	1	0.67024	1
79.6797	883	0	1	0.67024	1
79.6831	882	0	1	0.67024	1
79.6968	881	0	1	0.67024	1
79.6995	880	0	1	0.67024	1
79.7118	879	1	0	0.669478	1
79.7187	878	0	1	0.669478	1
79.7433	877	0	1	0.669478	1
79.7529	876	0	1	0.669478	1
79.8029	875	1	0	0.668713	1
79.8172	874	0	3	0.668713	1
79.82	871	0	1	0.668713	1
79.8227	870	0	1	0.668713	1
79.8296	869	1	0	0.667943	1
79.8303	868	1	0	0.667174	1
79.8337	867	0	1	0.667174	1
79.8426	866	0	1	0.667174	1
79.846	865	1	0	0.666402	1
79.8501	864	0	1	0.666402	1
79.8528	863	0	1	0.666402	1
79.8542	862	1	0	0.665629	1
79.8583	861	1	0	0.664856	1
79.8672	860	1	0	0.664083	1
79.8693	859	0	1	0.664083	1
79.872	858	0	1	0.664083	1
79.8747	857	0	2	0.664083	1
79.8912	855	0	1	0.664083	1
79.8939	854	0	1	0.664083	1
79.9062	853	1	0	0.663305	1
79.9336	852	0	1	0.663305	1
79.9459	851	0	1	0.663305	1
79.9644	850	0	1	0.663305	1
79.9678	849	0	1	0.663305	1
79.9713	848	0	1	0.663305	1
79.974	847	0	1	0.663305	1
79.9767	846	0	1	0.663305	1
79.9897	845	0	2	0.663305	1
79.9904	843	0	1	0.663305	1
79.9925	842	0	1	0.663305	1
79.9952	841	0	1	0.663305	1
80.0068	919	0	1	0.663305	1
80.0075	918	1	0	0.662582	1
80.0171	917	0	1	0.662582	1
80.0253	916	0	1	0.662582	1
80.0281	915	0	1	0.662582	1
80.0287	914	0	1	0.662582	1
80.0335	913	0	2	0.662582	1
80.0342	911	0	1	0.662582	1
80.037	910	0	2	0.662582	1
80.0418	908	0	1	0.662582	1
80.0445	907	0	1	0.662582	1
80.0479	906	0	1	0.662582	1
80.0568	905	1	0	0.66185	1
80.0671	904	0	2	0.66185	1
80.0698	902	0	1	0.66185	1
80.0726	901	0	1	0.66185	1
80.0753	900	0	1	0.66185	1
80.0801	899	0	1	0.66185	1
80.0835	898	0	1	0.66185	1
80.0862	897	0	3	0.66185	1
80.0924	894	0	1	0.66185	1
80.1109	893	0	1	0.66185	1
80.1246	892	0	1	0.66185	1
80.1273	891	0	2	0.66185	1
80.13	889	0	1	0.66185	1
80.1328	888	0	1	0.66185	1
80.141	887	0	1	0.66185	1
80.1465	886	0	1	0.66185	1
80.1492	885	0	1	0.66185	1
80.1581	884	1	0	0.661101	1
80.1875	883	1	0	0.660352	1
80.204	882	0	1	0.660352	1
80.2122	881	1	0	0.659603	1
80.2177	880	0	1	0.659603	1
80.2204	879	0	1	0.659603	1
80.2286	878	0	1	0.659603	1
80.2396	877	0	1	0.659603	1
80.2478	876	0	1	0.659603	1
80.2587	875	0	1	0.659603	1
80.2642	874	0	1	0.659603	1
80.2779	873	0	1	0.659603	1
80.2834	872	0	2	0.659603	1
80.308	870	0	1	0.659603	1
80.3224	869	0	1	0.659603	1
80.3238	868	1	0	0.658843	1
80.3361	867	1	0	0.658083	1
80.3573	866	0	1	0.658083	1
80.3669	865	1	0	0.657322	1
80.3765	864	0	1	0.657322	1
80.3771	863	0	1	0.657322	1
80.3901	862	0	1	0.657322	1
80.4086	861	1	0	0.656559	1
80.412	860	0	1	0.656559	1
80.4312	859	0	1	0.656559	1
80.4326	858	0	1	0.656559	1
80.4339	857	0	1	0.656559	1
80.4456	856	1	0	0.655792	1
80.4517	855	1	0	0.655025	1
80.4531	854	0	1	0.655025	1
80.4545	853	1	0	0.654257	1
80.4579	852	1	0	0.653489	1
80.4668	851	0	2	0.653489	1
80.4689	849	1	0	0.652719	1
80.4914	848	0	2	0.652719	1
80.4942	846	0	1	0.652719	1
80.4969	845	0	1	0.652719	1
80.5092	844	0	1	0.652719	1
80.5106	843	0	1	0.652719	1
80.5113	842	1	0	0.651944	1
80.5161	841	1	3	0.651169	1
80.5243	837	0	1	0.651169	1
80.5387	836	0	1	0.651169	1
80.5503	835	0	1	0.651169	1
80.5517	834	0	1	0.651169	1
80.5681	833	0	1	0.651169	1
80.5708	832	0	1	0.651169	1
80.588	831	1	0	0.650385	1
80.59	830	0	1	0.650385	1
80.601	829	0	1	0.650385	1
80.6064	828	0	1	0.650385	1
80.6174	827	0	1	0.650385	1
80.6256	826	0	1	0.650385	1
80.6283	825	0	1	0.650385	1
80.6393	824	0	1	0.650385	1
80.6454	823	1	0	0.649595	1
80.6468	822	1	0	0.648805	1
80.6585	821	1	0	0.648015	1
80.668	820	0	1	0.648015	1
80.6701	819	0	1	0.648015	1
80.6735	818	1	0	0.647222	1
80.6831	817	0	1	0.647222	1
80.7002	816	1	0	0.646429	1
80.7166	815	1	0	0.645636	1
80.7413	814	0	1	0.645636	1
80.7467	813	0	1	0.645636	1
80.7543	812	0	1	0.645636	1
80.7762	811	0	1	0.645636	1
80.7817	810	0	1	0.645636	1
80.7953	809	0	2	0.645636	1
80.8145	807	0	1	0.645636	1
80.82	806	0	1	0.645636	1
80.822	805	0	1	0.645636	1
80.8309	804	0	1	0.645636	1
80.8392	803	0	1	0.645636	1
80.8528	802	0	1	0.645636	1
80.8747	801	0	1	0.645636	1
80.8823	800	1	0	0.644829	1
80.8912	799	0	1	0.644829	1
80.8987	798	1	0	0.644021	1
80.9103	797	0	2	0.644021	1
80.9131	795	0	1	0.644021	1
80.9158	794	0	1	0.644021	1
80.9295	793	0	2	0.644021	1
80.9514	791	0	1	0.644021	1
80.9528	790	0	1	0.644021	1
80.9555	789	1	0	0.643205	1
80.963	788	1	0	0.642388	1
80.9685	787	0	2	0.642388	1
80.9713	785	0	1	0.642388	1
80.976	784	0	1	0.642388	1
80.9774	783	0	1	0.642388	1
81.0089	834	0	1	0.642388	1
81.0144	833	0	1	0.642388	1
81.0151	832	0	1	0.642388	1
81.024	831	1	1	0.641615	1
81.0315	829	0	1	0.641615	1
81.0404	828	1	0	0.640841	1
81.0472	827	0	1	0.640841	1
81.0479	826	0	1	0.640841	1
81.0534	825	0	2	0.640841	1
81.065	823	1	0	0.640062	1
81.0671	822	1	0	0.639283	1
81.0719	821	0	1	0.639283	1
81.0753	820	0	1	0.639283	1
81.0794	819	1	0	0.638503	1
81.0835	818	0	1	0.638503	1
81.0917	817	0	1	0.638503	1
81.0945	816	0	1	0.638503	1
81.0979	815	0	1	0.638503	1
81.1027	814	0	1	0.638503	1
81.1081	813	0	2	0.638503	1
81.1088	811	1	0	0.637715	1
81.1239	810	0	1	0.637715	1
81.1403	809	1	0	0.636927	1
81.141	808	0	1	0.636927	1
81.1431	807	0	1	0.636927	1
81.1437	806	0	2	0.636927	1
81.1862	804	1	0	0.636135	1
81.1903	803	0	1	0.636135	1
81.2012	802	0	1	0.636135	1
81.2204	801	0	1	0.636135	1
81.245	800	0	1	0.636135	1
81.2478	799	0	1	0.636135	1
81.2834	798	0	1	0.636135	1
81.2854	797	0	1	0.636135	1
81.2861	796	0	1	0.636135	1
81.3025	795	1	0	0.635335	1
81.3128	794	1	0	0.634534	1
81.3135	793	0	1	0.634534	1
81.3162	792	0	4	0.634534	1
81.3333	788	1	0	0.633729	1
81.3381	787	0	1	0.633729	1
81.3409	786	0	1	0.633729	1
81.3518	785	0	1	0.633729	1
81.3546	784	0	1	0.633729	1
81.3573	783	0	1	0.633729	1
81.371	782	0	1	0.633729	1
81.3771	781	1	0	0.632918	1
81.3956	780	0	1	0.632918	1
81.4127	779	1	0	0.632105	1
81.4148	778	0	1	0.632105	1
81.4175	777	0	1	0.632105	1
81.4203	776	0	2	0.632105	1
81.4401	774	1	0	0.631289	1
81.4442	773	0	1	0.631289	1
81.447	772	0	1	0.631289	1
81.4531	771	0	1	0.631289	1
81.475	770	0	3	0.631289	1
81.4757	767	1	0	0.630466	1
81.486	766	0	1	0.630466	1
81.4942	765	0	1	0.630466	1
81.4956	764	0	1	0.630466	1
81.5003	763	1	0	0.629639	1
81.5051	762	0	1	0.629639	1
81.5133	761	0	1	0.629639	1
81.527	760	0	2	0.629639	1
81.5352	758	0	1	0.629639	1
81.5585	757	1	0	0.628808	1
81.5791	756	0	1	0.628808	1
81.5873	755	0	1	0.628808	1
81.5921	754	1	0	0.627974	1
81.6119	753	0	1	0.627974	1
81.6229	752	0	1	0.627974	1
81.6256	751	0	1	0.627974	1
81.6283	750	0	1	0.627974	1
81.6393	749	0	1	0.627974	1
81.6639	748	0	1	0.627974	1
81.6667	747	0	1	0.627974	1
81.679	746	1	0	0.627132	1
81.6858	745	0	2	0.627132	1
81.692	743	1	0	0.626288	1
81.6968	742	0	1	0.626288	1
81.705	741	0	1	0.626288	1
81.7132	740	1	0	0.625441	1
81.7242	739	0	1	0.625441	1
81.7351	738	0	1	0.625441	1
81.7543	737	1	0	0.624593	1
81.757	736	0	1	0.624593	1
81.7748	735	0	1	0.624593	1
81.7817	734	0	1	0.624593	1
81.7947	733	1	0	0.623741	1
81.8227	732	0	1	0.623741	1
81.8569	731	0	2	0.623741	1
81.8658	729	1	0	0.622885	1
81.8741	728	0	2	0.622885	1
81.8747	726	0	1	0.622885	1
81.8816	725	1	0	0.622026	1
81.8843	724	1	0	0.621167	1
81.8912	723	0	1	0.621167	1
81.8939	722	0	2	0.621167	1
81.9028	720	0	1	0.621167	1
81.9295	719	0	1	0.621167	1
81.9322	718	0	1	0.621167	1
81.9336	717	1	0	0.6203	1
81.9377	716	0	1	0.6203	1
81.9514	715	0	1	0.6203	1
81.9562	714	1	0	0.619432	1
81.9651	713	0	1	0.619432	1
81.9719	712	1	0	0.618562	1
81.976	711	0	1	0.618562	1
81.9781	710	1	0	0.61769	1
81.9836	709	0	1	0.61769	1
81.987	708	0	1	0.61769	1
81.9986	707	0	1	0.61769	1
82.0034	768	0	1	0.61769	1
82.0116	767	0	2	0.61769	1
82.0123	765	0	1	0.61769	1
82.0253	764	0	1	0.61769	1
82.026	763	0	1	0.61769	1
82.0287	762	0	1	0.61769	1
82.0397	761	1	0	0.616879	1
82.0445	760	0	1	0.616879	1
82.0452	759	0	1	0.616879	1
82.0479	758	0	1	0.616879	1
82.0527	757	0	1	0.616879	1
82.0534	756	0	1	0.616879	1
82.0561	755	0	1	0.616879	1
82.0664	754	0	1	0.616879	1
82.0671	753	0	3	0.616879	1
82.0726	750	0	1	0.616879	1
82.0828	749	0	1	0.616879	1
82.0835	748	0	1	0.616879	1
82.0883	747	0	1	0.616879	1
82.0951	746	1	0	0.616052	1
82.0979	745	1	0	0.615225	1
82.1054	744	0	2	0.615225	1
82.1109	742	0	1	0.615225	1
82.1211	741	0	1	0.615225	1
82.1246	740	0	1	0.615225	1
82.1259	739	1	0	0.614392	1
82.1403	738	1	0	0.61356	1
82.1458	737	0	1	0.61356	1
82.1581	736	1	0	0.612726	1
82.1739	735	0	1	0.612726	1
82.1828	734	0	1	0.612726	1
82.1985	733	0	1	0.612726	1
82.1999	732	1	0	0.611889	1
82.2101	731	1	0	0.611052	1
82.219	730	0	1	0.611052	1
82.2286	729	0	1	0.611052	1
82.245	728	0	1	0.611052	1
82.2594	727	1	0	0.610212	1
82.2738	726	1	0	0.609371	1
82.282	725	0	1	0.609371	1
82.293	724	0	1	0.609371	1
82.2998	723	0	1	0.609371	1
82.3025	722	0	1	0.609371	1
82.3053	721	0	1	0.609371	1
82.3073	720	0	1	0.609371	1
82.3142	719	1	0	0.608524	1
82.3162	718	1	0	0.607676	1
82.3176	717	1	0	0.606829	1
82.319	716	0	1	0.606829	1
82.3354	715	0	1	0.606829	1
82.3546	714	0	1	0.606829	1
82.3765	713	0	1	0.606829	1
82.3792	712	0	1	0.606829	1
82.3908	711	1	0	0.605975	1
82.4093	710	0	1	0.605975	1
82.4339	709	0	1	0.605975	1
82.4422	708	1	0	0.605119	1
82.4504	707	0	1	0.605119	1
82.4695	706	0	1	0.605119	1
82.4771	705	1	0	0.604261	1
82.4887	704	0	1	0.604261	1
82.4914	703	0	1	0.604261	1
82.4942	702	0	1	0.604261	1
82.4969	701	0	1	0.604261	1
82.5079	700	1	0	0.603398	1
82.5106	699	0	1	0.603398	1
82.5133	698	0	1	0.603398	1
82.5161	697	0	1	0.603398	1
82.527	696	0	1	0.603398	1
82.5352	695	0	1	0.603398	1
82.5462	694	0	1	0.603398	1
82.5489	693	0	1	0.603398	1
82.5517	692	1	1	0.602526	1
82.5626	690	0	1	0.602526	1
82.5708	689	1	0	0.601651	1
82.5804	688	0	1	0.601651	1
82.5927	687	0	1	0.601651	1
82.6256	686	1	0	0.600774	1
82.6311	685	0	1	0.600774	1
82.6366	684	0	1	0.600774	1
82.6448	683	0	1	0.600774	1
82.6585	682	0	1	0.600774	1
82.6612	681	1	0	0.599892	1
82.6667	680	0	1	0.599892	1
82.6776	679	0	1	0.599892	1
82.6804	678	0	1	0.599892	1
82.6913	677	0	1	0.599892	1
82.692	676	0	1	0.599892	1
82.7077	675	0	1	0.599892	1
82.7187	674	0	1	0.599892	1
82.7228	673	1	0	0.599001	1
82.7406	672	0	2	0.599001	1
82.757	670	0	1	0.599001	1
82.7748	669	1	0	0.598105	1
82.7782	668	0	1	0.598105	1
82.7789	667	0	1	0.598105	1
82.7844	666	0	1	0.598105	1
82.7912	665	1	0	0.597206	1
82.8227	664	0	1	0.597206	1
82.8282	663	1	0	0.596305	1
82.8337	662	0	1	0.596305	1
82.8405	661	1	0	0.595403	1
82.8419	660	0	1	0.595403	1
82.8528	659	0	1	0.595403	1
82.8583	658	0	1	0.595403	1
82.8864	657	0	1	0.595403	1
82.8966	656	0	3	0.595403	1
82.8973	653	0	2	0.595403	1
82.9076	651	0	1	0.595403	1
82.911	650	0	1	0.595403	1
82.9151	649	0	1	0.595403	1
82.9295	648	1	0	0.594484	1
82.974	647	0	1	0.594484	1
82.9767	646	0	1	0.594484	1
82.9795	645	0	1	0.594484	1
82.9904	644	0	1	0.594484	1
82.9932	643	0	1	0.594484	1
82.9952	642	0	1	0.594484	1
82.9966	641	0	1	0.594484	1
83.0205	696	0	1	0.594484	1
83.0253	695	0	1	0.594484	1
83.0281	694	0	1	0.594484	1
83.0287	693	0	1	0.594484	1
83.0363	692	0	1	0.594484	1
83.0445	691	0	1	0.594484	1
83.0472	690	0	1	0.594484	1
83.0534	689	0	1	0.594484	1
83.0835	688	0	1	0.594484	1
83.0883	687	0	1	0.594484	1
83.0945	686	0	2	0.594484	1
83.1047	684	0	1	0.594484	1
83.1211	683	0	1	0.594484	1
83.1294	682	0	1	0.594484	1
83.1437	681	0	1	0.594484	1
83.1465	680	0	1	0.594484	1
83.1608	679	1	0	0.593609	1
83.206	678	0	1	0.593609	1
83.2067	677	0	2	0.593609	1
83.2101	675	1	0	0.592729	1
83.2136	674	0	1	0.592729	1
83.2327	673	0	1	0.592729	1
83.243	672	1	0	0.591847	1
83.245	671	0	1	0.591847	1
83.2669	670	0	1	0.591847	1
83.2806	669	0	1	0.591847	1
83.2971	668	0	1	0.591847	1
83.3053	667	0	2	0.591847	1
83.3087	665	1	0	0.590957	1
83.3217	664	0	2	0.590957	1
83.3381	662	1	1	0.590064	1
83.3436	660	0	1	0.590064	1
83.3621	659	1	0	0.589169	1
83.3819	658	0	2	0.589169	1
83.3908	656	1	0	0.588271	1
83.4134	655	1	0	0.587373	1
83.4148	654	0	1	0.587373	1
83.4175	653	0	1	0.587373	1
83.4319	652	0	1	0.587373	1
83.4367	651	0	2	0.587373	1
83.475	649	0	1	0.587373	1
83.4798	648	0	1	0.587373	1
83.4812	647	1	0	0.586465	1
83.486	646	0	1	0.586465	1
83.4914	645	1	0	0.585556	1
83.5133	644	0	1	0.585556	1
83.5168	643	0	1	0.585556	1
83.5496	642	1	0	0.584644	1
83.5661	641	0	1	0.584644	1
83.5688	640	0	1	0.584644	1
83.5708	639	0	1	0.584644	1
83.5845	638	1	0	0.583727	1
83.6044	637	0	1	0.583727	1
83.6283	636	0	1	0.583727	1
83.6393	635	0	2	0.583727	1
83.642	633	0	1	0.583727	1
83.6448	632	0	1	0.583727	1
83.6509	631	0	1	0.583727	1
83.6564	630	1	0	0.582801	1
83.6619	629	0	1	0.582801	1
83.6639	628	0	1	0.582801	1
83.6687	627	0	1	0.582801	1
83.6893	626	0	1	0.582801	1
83.705	625	0	1	0.582801	1
83.7064	624	0	1	0.582801	1
83.7194	623	1	0	0.581865	1
83.7242	622	0	1	0.581865	1
83.7379	621	0	1	0.581865	1
83.744	620	1	0	0.580927	1
83.7625	619	0	1	0.580927	1
83.7652	618	0	1	0.580927	1
83.77	617	0	1	0.580927	1
83.7734	616	0	1	0.580927	1
83.7844	615	0	1	0.580927	1
83.8309	614	1	0	0.579981	1
83.8337	613	0	1	0.579981	1
83.8501	612	0	1	0.579981	1
83.8611	611	0	1	0.579981	1
83.8843	610	0	1	0.579981	1
83.8864	609	1	0	0.579028	1
83.8966	608	0	1	0.579028	1
83.8987	607	1	0	0.578074	1
83.9035	606	0	1	0.578074	1
83.9192	605	0	1	0.578074	1
83.922	604	1	0	0.577117	1
83.9295	603	0	1	0.577117	1
83.935	602	0	1	0.577117	1
83.9363	601	0	1	0.577117	1
83.9651	600	0	1	0.577117	1
83.9706	599	0	1	0.577117	1
83.9795	598	0	1	0.577117	1
84.0062	639	0	1	0.577117	1
84.0096	638	0	1	0.577117	1
84.0246	637	0	1	0.577117	1
84.0308	636	0	1	0.577117	1
84.0315	635	0	1	0.577117	1
84.0527	634	0	1	0.577117	1
84.0595	633	1	0	0.576206	1
84.0643	632	0	1	0.576206	1
84.0828	631	0	1	0.576206	1
84.0917	630	0	1	0.576206	1
84.1047	629	0	1	0.576206	1
84.1273	628	0	1	0.576206	1
84.1362	627	1	0	0.575287	1
84.1588	626	1	0	0.574368	1
84.1629	625	1	0	0.573449	1
84.1663	624	1	0	0.57253	1
84.1944	623	0	1	0.57253	1
84.1985	622	0	1	0.57253	1
84.204	621	0	1	0.57253	1
84.2156	620	1	0	0.571606	1
84.2505	619	0	1	0.571606	1
84.2772	618	1	0	0.570681	1
84.3149	617	1	0	0.569756	1
84.3217	616	0	1	0.569756	1
84.3354	615	0	2	0.569756	1
84.3374	613	1	0	0.568827	1
84.3409	612	0	1	0.568827	1
84.36	611	0	2	0.568827	1
84.371	609	0	1	0.568827	1
84.3771	608	0	1	0.568827	1
84.3785	607	1	0	0.56789	1
84.3819	606	0	1	0.56789	1
84.3874	605	0	1	0.56789	1
84.3943	604	0	1	0.56789	1
84.3984	603	0	1	0.56789	1
84.4374	602	0	1	0.56789	1
84.4476	601	0	1	0.56789	1
84.4504	600	0	1	0.56789	1
84.4695	599	0	1	0.56789	1
84.4716	598	1	0	0.56694	1
84.4723	597	1	0	0.56599	1
84.4736	596	1	0	0.565041	1
84.475	595	0	1	0.565041	1
84.4969	594	0	1	0.565041	1
84.5133	593	0	1	0.565041	1
84.5161	592	0	1	0.565041	1
84.5209	591	0	1	0.565041	1
84.5243	590	0	1	0.565041	1
84.5325	589	0	1	0.565041	1
84.5462	588	0	1	0.565041	1
84.5489	587	0	1	0.565041	1
84.5496	586	1	0	0.564077	1
84.5544	585	0	1	0.564077	1
84.5606	584	0	1	0.564077	1
84.5661	583	0	1	0.564077	1
84.5715	582	0	1	0.564077	1
84.5804	581	1	0	0.563106	1
84.5818	580	0	1	0.563106	1
84.6037	579	1	0	0.562133	1
84.6051	578	1	0	0.561161	1
84.6119	577	0	1	0.561161	1
84.6126	576	1	0	0.560186	1
84.6283	575	0	1	0.560186	1
84.6448	574	0	3	0.560186	1
84.6523	571	0	1	0.560186	1
84.6694	570	0	1	0.560186	1
84.6831	569	0	1	0.560186	1
84.705	568	1	0	0.5592	1
84.707	567	0	1	0.5592	1
84.7153	566	1	0	0.558212	1
84.7187	565	0	1	0.558212	1
84.7214	564	0	2	0.558212	1
84.7242	562	1	1	0.557219	1
84.7543	560	0	1	0.557219	1
84.7652	559	0	1	0.557219	1
84.7789	558	0	1	0.557219	1
84.7817	557	0	1	0.557219	1
84.8042	556	0	1	0.557219	1
84.8392	555	0	1	0.557219	1
84.8433	554	1	0	0.556213	1
84.846	553	1	0	0.555207	1
84.8501	552	0	1	0.555207	1
84.8528	551	0	1	0.555207	1
84.8802	550	0	1	0.555207	1
84.9049	549	0	1	0.555207	1
84.9097	548	1	0	0.554194	1
84.9295	547	0	1	0.554194	1
84.9322	546	0	1	0.554194	1
84.937	545	0	1	0.554194	1
84.9487	544	0	1	0.554194	1
84.9521	543	0	1	0.554194	1
84.9678	542	0	3	0.554194	1
84.9733	539	0	1	0.554194	1
84.9781	538	0	1	0.554194	1
84.9843	537	0	1	0.554194	1
84.9863	536	1	0	0.55316	1
84.987	535	0	1	0.55316	1
84.9877	534	0	1	0.55316	1
84.9904	533	0	1	0.55316	1
84.9932	532	0	1	0.55316	1
85.0096	562	0	1	0.55316	1
85.0308	561	0	1	0.55316	1
85.0342	560	0	1	0.55316	1
85.0418	559	0	1	0.55316	1
85.0445	558	0	1	0.55316	1
85.0616	557	1	0	0.552167	1
85.0726	556	0	1	0.552167	1
85.089	555	0	1	0.552167	1
85.0917	554	0	1	0.552167	1
85.1054	553	0	1	0.552167	1
85.1164	552	0	1	0.552167	1
85.1218	551	0	1	0.552167	1
85.1431	550	0	1	0.552167	1
85.1574	549	0	1	0.552167	1
85.1793	548	0	1	0.552167	1
85.1841	547	0	1	0.552167	1
85.1882	546	0	1	0.552167	1
85.2067	545	0	1	0.552167	1
85.2231	544	0	1	0.552167	1
85.2368	543	0	1	0.552167	1
85.245	542	0	1	0.552167	1
85.2567	541	1	0	0.551146	1
85.2861	540	0	1	0.551146	1
85.3087	539	0	1	0.551146	1
85.3258	538	0	1	0.551146	1
85.3299	537	0	1	0.551146	1
85.3381	536	0	1	0.551146	1
85.3457	535	0	1	0.551146	1
85.358	534	0	1	0.551146	1
85.36	533	0	2	0.551146	1
85.3628	531	0	1	0.551146	1
85.3717	530	1	0	0.550106	1
85.3956	529	0	1	0.550106	1
85.3984	528	0	1	0.550106	1
85.4011	527	0	1	0.550106	1
85.4203	526	0	2	0.550106	1
85.4319	524	1	0	0.549057	1
85.4367	523	0	1	0.549057	1
85.4428	522	1	0	0.548005	1
85.4504	521	0	1	0.548005	1
85.486	520	0	1	0.548005	1
85.4887	519	0	1	0.548005	1
85.4914	518	0	2	0.548005	1
85.5051	516	0	1	0.548005	1
85.5243	515	0	1	0.548005	1
85.527	514	0	1	0.548005	1
85.5325	513	0	1	0.548005	1
85.5626	512	1	0	0.546934	1
85.5681	511	0	1	0.546934	1
85.5708	510	0	1	0.546934	1
85.5941	509	0	1	0.546934	1
85.6064	508	0	1	0.546934	1
85.6283	507	0	2	0.546934	1
85.6311	505	0	1	0.546934	1
85.6448	504	0	2	0.546934	1
85.6639	502	0	1	0.546934	1
85.6667	501	0	1	0.546934	1
85.6694	500	0	1	0.546934	1
85.6934	499	1	0	0.545838	1
85.6975	498	1	0	0.544742	1
85.7084	497	1	0	0.543646	1
85.7242	496	0	1	0.543646	1
85.7351	495	0	1	0.543646	1
85.755	494	0	1	0.543646	1
85.7652	493	0	1	0.543646	1
85.7789	492	0	1	0.543646	1
85.7926	491	0	1	0.543646	1
85.796	490	1	0	0.542537	1
85.7988	489	1	0	0.541427	1
85.8077	488	1	0	0.540318	1
85.8241	487	0	1	0.540318	1
85.8261	486	0	1	0.540318	1
85.8392	485	0	1	0.540318	1
85.8398	484	1	0	0.539201	1
85.8467	483	1	0	0.538085	1
85.8501	482	0	1	0.538085	1
85.8556	481	0	2	0.538085	1
85.8583	479	0	2	0.538085	1
85.8652	477	1	0	0.536957	1
85.8658	476	1	0	0.535829	1
85.8672	475	0	1	0.535829	1
85.8747	474	0	1	0.535829	1
85.8775	473	0	1	0.535829	1
85.8912	472	0	1	0.535829	1
85.8966	471	0	1	0.535829	1
85.8987	470	1	0	0.534689	1
85.9158	469	0	1	0.534689	1
85.9185	468	0	1	0.534689	1
85.9199	467	1	0	0.533544	1
85.9268	466	0	2	0.533544	1
85.9322	464	0	1	0.533544	1
85.9541	463	0	1	0.533544	1
85.9569	462	1	0	0.532389	1
85.9685	461	0	1	0.532389	1
85.9713	460	0	1	0.532389	1
85.976	459	0	2	0.532389	1
85.9932	457	0	2	0.532389	1
86.0062	476	0	1	0.532389	1
86.0116	475	1	0	0.531268	1
86.0144	474	0	1	0.531268	1
86.0274	473	1	0	0.530145	1
86.0287	472	0	1	0.530145	1
86.0308	471	0	1	0.530145	1
86.0349	470	1	0	0.529017	1
86.0445	469	0	1	0.529017	1
86.0554	468	1	0	0.527887	1
86.0643	467	0	1	0.527887	1
86.0856	466	0	1	0.527887	1
86.0931	465	0	1	0.527887	1
86.0945	464	0	1	0.527887	1
86.1273	463	1	0	0.526747	1
86.1458	462	1	0	0.525607	1
86.1602	461	0	1	0.525607	1
86.1875	460	1	0	0.524464	1
86.2026	459	0	1	0.524464	1
86.204	458	0	1	0.524464	1
86.206	457	0	1	0.524464	1
86.2094	456	0	1	0.524464	1
86.2156	455	0	1	0.524464	1
86.2286	454	0	1	0.524464	1
86.2423	453	0	1	0.524464	1
86.2731	452	1	1	0.523304	1
86.2943	450	0	1	0.523304	1
86.3012	449	0	1	0.523304	1
86.3025	448	0	1	0.523304	1
86.3299	447	1	0	0.522133	1
86.3326	446	0	2	0.522133	1
86.3381	444	0	1	0.522133	1
86.3518	443	0	1	0.522133	1
86.3546	442	0	1	0.522133	1
86.36	441	0	1	0.522133	1
86.3628	440	0	1	0.522133	1
86.371	439	0	1	0.522133	1
86.3792	438	0	2	0.522133	1
86.3826	436	1	0	0.520935	1
86.3908	435	1	0	0.519738	1
86.4004	434	0	1	0.519738	1
86.4038	433	1	0	0.518537	1
86.4066	432	0	1	0.518537	1
86.4114	431	1	0	0.517334	1
86.4367	430	0	1	0.517334	1
86.4559	429	0	1	0.517334	1
86.5216	428	1	0	0.516126	1
86.5325	427	0	1	0.516126	1
86.5435	426	1	0	0.514914	1
86.5441	425	1	0	0.513702	1
86.5517	424	0	1	0.513702	1
86.5578	423	0	1	0.513702	1
86.5606	422	0	1	0.513702	1
86.5681	421	0	1	0.513702	1
86.5852	420	1	0	0.512479	1
86.5866	419	1	0	0.511256	1
86.5962	418	0	1	0.511256	1
86.6311	417	0	1	0.511256	1
86.6475	416	0	1	0.511256	1
86.6667	415	0	1	0.511256	1
86.6893	414	0	1	0.511256	1
86.6995	413	0	1	0.511256	1
86.7331	412	0	1	0.511256	1
86.7598	411	0	1	0.511256	1
86.7734	410	0	1	0.511256	1
86.7817	409	0	1	0.511256	1
86.8145	408	0	1	0.511256	1
86.8159	407	1	0	0.51	1
86.82	406	0	1	0.51	1
86.8364	405	0	1	0.51	1
86.8419	404	0	1	0.51	1
86.8604	403	1	0	0.508735	1
86.8611	402	0	1	0.508735	1
86.8706	401	0	1	0.508735	1
86.9651	400	0	1	0.508735	1
86.9658	399	0	1	0.508735	1
86.9685	398	0	1	0.508735	1
86.9897	397	0	1	0.508735	1
87.0164	418	1	0	0.507518	1
87.026	417	0	1	0.507518	1
87.0287	416	0	1	0.507518	1
87.0342	415	0	1	0.507518	1
87.0643	414	0	1	0.507518	1
87.0828	413	0	1	0.507518	1
87.089	412	0	1	0.507518	1
87.1246	411	0	1	0.507518	1
87.1273	410	0	1	0.507518	1
87.1287	409	0	1	0.507518	1
87.1465	408	0	1	0.507518	1
87.1492	407	0	1	0.507518	1
87.2094	406	0	1	0.507518	1
87.2423	405	0	1	0.507518	1
87.245	404	0	1	0.507518	1
87.2861	403	1	0	0.506258	1
87.3025	402	0	1	0.506258	1
87.321	401	0	1	0.506258	1
87.3409	400	0	1	0.506258	1
87.3546	399	0	1	0.506258	1
87.3566	398	1	0	0.504986	1
87.3874	397	1	0	0.503714	1
87.3984	396	0	1	0.503714	1
87.4018	395	0	1	0.503714	1
87.4066	394	0	1	0.503714	1
87.412	393	0	1	0.503714	1
87.4346	392	1	0	0.502429	1
87.4483	391	1	0	0.501144	1
87.4613	390	0	1	0.501144	1
87.4716	389	1	0	0.499856	1
87.5133	388	1	0	0.498568	1
87.5352	387	1	0	0.497279	1
87.5654	386	0	1	0.497279	1
87.5708	385	0	1	0.497279	1
87.5715	384	0	1	0.497279	1
87.5736	383	0	1	0.497279	1
87.6037	382	0	1	0.497279	1
87.6229	381	0	1	0.497279	1
87.6352	380	0	1	0.497279	1
87.642	379	0	1	0.497279	1
87.6571	378	1	0	0.495964	1
87.6639	377	0	1	0.495964	1
87.6831	376	0	1	0.495964	1
87.6858	375	0	1	0.495964	1
87.6886	374	0	1	0.495964	1
87.7029	373	1	0	0.494634	1
87.7351	372	0	1	0.494634	1
87.7598	371	0	2	0.494634	1
87.7762	369	0	1	0.494634	1
87.7953	368	0	1	0.494634	1
87.8118	367	0	1	0.494634	1
87.8131	366	1	0	0.493283	1
87.8186	365	0	1	0.493283	1
87.8337	364	0	1	0.493283	1
87.8693	363	0	1	0.493283	1
87.8994	362	0	1	0.493283	1
87.9076	361	0	1	0.493283	1
87.9185	360	0	1	0.493283	1
87.9377	359	0	1	0.493283	1
87.9439	358	0	1	0.493283	1
87.9446	357	0	1	0.493283	1
87.9514	356	0	1	0.493283	1
87.9678	355	1	0	0.491893	1
87.9706	354	0	1	0.491893	1
87.9767	353	0	1	0.491893	1
87.9795	352	0	1	0.491893	1
87.9836	351	1	0	0.490492	1
87.9843	350	0	1	0.490492	1
88.0055	364	1	0	0.489144	1
88.0075	363	1	0	0.487797	1
88.0096	362	0	1	0.487797	1
88.0404	361	0	1	0.487797	1
88.0664	360	1	0	0.486442	1
88.0691	359	0	1	0.486442	1
88.078	358	0	1	0.486442	1
88.0917	357	0	1	0.486442	1
88.0986	356	1	0	0.485075	1
88.1109	355	0	1	0.485075	1
88.1218	354	0	1	0.485075	1
88.1314	353	1	0	0.483701	1
88.1437	352	0	1	0.483701	1
88.1492	351	0	1	0.483701	1
88.2033	350	0	1	0.483701	1
88.2101	349	0	1	0.483701	1
88.2204	348	0	2	0.483701	1
88.2266	346	1	0	0.482303	1
88.2368	345	0	1	0.482303	1
88.2375	344	1	0	0.480901	1
88.245	343	0	1	0.480901	1
88.2779	342	0	1	0.480901	1
88.2806	341	0	1	0.480901	1
88.2943	340	1	0	0.479487	1
88.319	339	0	1	0.479487	1
88.3244	338	0	1	0.479487	1
88.3306	337	1	0	0.478064	1
88.3326	336	0	1	0.478064	1
88.3409	335	0	1	0.478064	1
88.3573	334	1	1	0.476633	1
88.3799	332	0	1	0.476633	1
88.3929	331	0	1	0.476633	1
88.3984	330	0	1	0.476633	1
88.4025	329	0	1	0.476633	1
88.4079	328	0	1	0.476633	1
88.4346	327	0	1	0.476633	1
88.4401	326	0	1	0.476633	1
88.4613	325	0	1	0.476633	1
88.4723	324	0	1	0.476633	1
88.4887	323	0	1	0.476633	1
88.5092	322	1	0	0.475152	1
88.5133	321	0	1	0.475152	1
88.5161	320	1	0	0.473668	1
88.5298	319	0	1	0.473668	1
88.5544	318	0	1	0.473668	1
88.5626	317	0	1	0.473668	1
88.5777	316	0	1	0.473668	1
88.588	315	0	1	0.473668	1
88.59	314	0	1	0.473668	1
88.601	313	1	0	0.472154	1
88.6037	312	0	1	0.472154	1
88.6105	311	1	0	0.470636	1
88.6311	310	0	1	0.470636	1
88.642	309	0	1	0.470636	1
88.6612	308	0	1	0.470636	1
88.6769	307	0	1	0.470636	1
88.679	306	1	0	0.469098	1
88.681	305	1	0	0.46756	1
88.7132	304	1	0	0.466022	1
88.757	303	0	1	0.466022	1
88.7577	302	0	1	0.466022	1
88.7652	301	0	2	0.466022	1
88.7734	299	0	1	0.466022	1
88.8036	298	0	1	0.466022	1
88.8337	297	0	1	0.466022	1
88.8583	296	0	1	0.466022	1
88.859	295	0	2	0.466022	1
88.8597	293	0	1	0.466022	1
88.8871	292	0	1	0.466022	1
88.9035	291	0	1	0.466022	1
88.9076	290	1	0	0.464415	1
88.9172	289	0	1	0.464415	1
88.9473	288	0	1	0.464415	1
88.9487	287	0	1	0.464415	1
88.9514	286	0	1	0.464415	1
88.9582	285	1	0	0.462785	1
88.9589	284	0	1	0.462785	1
88.987	283	0	1	0.462785	1
89.0637	289	0	1	0.462785	1
89.0698	288	0	1	0.462785	1
89.0726	287	0	1	0.462785	1
89.078	286	1	0	0.461167	1
89.0869	285	0	1	0.461167	1
89.1027	284	0	1	0.461167	1
89.1253	283	0	1	0.461167	1
89.1431	282	1	0	0.459532	1
89.1588	281	1	0	0.457897	1
89.1636	280	0	1	0.457897	1
89.1766	279	0	1	0.457897	1
89.2231	278	0	1	0.457897	1
89.2266	277	0	1	0.457897	1
89.2279	276	0	1	0.457897	1
89.2327	275	1	0	0.456232	1
89.2423	274	0	1	0.456232	1
89.2512	273	0	1	0.456232	1
89.319	272	0	2	0.456232	1
89.3518	270	0	1	0.456232	1
89.3566	269	0	1	0.456232	1
89.3908	268	0	1	0.456232	1
89.3956	267	0	1	0.456232	1
89.4011	266	1	0	0.454516	1
89.4312	265	0	1	0.454516	1
89.4387	264	1	0	0.452795	1
89.4415	263	0	1	0.452795	1
89.4476	262	0	1	0.452795	1
89.4593	261	0	1	0.452795	1
89.4695	260	0	1	0.452795	1
89.475	259	0	1	0.452795	1
89.4887	258	0	1	0.452795	1
89.4894	257	1	0	0.451033	1
89.5079	256	0	1	0.451033	1
89.5127	255	0	1	0.451033	1
89.5133	254	0	1	0.451033	1
89.5503	253	0	1	0.451033	1
89.551	252	1	0	0.449243	1
89.5592	251	1	0	0.447453	1
89.5845	250	0	1	0.447453	1
89.59	249	0	1	0.447453	1
89.6256	248	0	2	0.447453	1
89.6283	246	0	1	0.447453	1
89.6393	245	0	1	0.447453	1
89.6448	244	0	1	0.447453	1
89.6591	243	0	1	0.447453	1
89.6639	242	0	1	0.447453	1
89.668	241	1	0	0.445597	1
89.6728	240	1	0	0.44374	1
89.6886	239	0	2	0.44374	1
89.6906	237	0	1	0.44374	1
89.7214	236	0	1	0.44374	1
89.7269	235	0	1	0.44374	1
89.7413	234	0	1	0.44374	1
89.757	233	0	1	0.44374	1
89.7577	232	0	1	0.44374	1
89.7789	231	0	2	0.44374	1
89.7844	229	0	1	0.44374	1
89.7981	228	0	2	0.44374	1
89.8227	226	0	1	0.44374	1
89.8364	225	0	1	0.44374	1
89.8392	224	0	1	0.44374	1
89.8535	223	0	1	0.44374	1
89.8556	222	1	0	0.441741	1
89.8597	221	0	1	0.441741	1
89.87	220	0	1	0.441741	1
89.8734	219	1	0	0.439724	1
89.8836	218	1	0	0.437707	1
89.8966	217	0	1	0.437707	1
89.9131	216	1	0	0.435681	1
89.9185	215	0	1	0.435681	1
89.9268	214	0	1	0.435681	1
89.9487	213	0	1	0.435681	1
89.9569	212	0	1	0.435681	1
89.9706	211	0	1	0.435681	1
89.976	210	0	1	0.435681	1
90.0062	217	0	1	0.435681	1
90.0123	216	0	1	0.435681	1
90.0226	215	0	1	0.435681	1
90.0753	214	0	1	0.435681	1
90.0801	213	0	1	0.435681	1
90.0917	212	0	1	0.435681	1
90.0958	211	0	1	0.435681	1
90.1608	210	0	1	0.435681	1
90.2293	209	0	1	0.435681	1
90.2368	208	0	2	0.435681	1
90.2806	206	0	1	0.435681	1
90.2882	205	0	1	0.435681	1
90.2923	204	1	0	0.433545	1
90.334	203	0	1	0.433545	1
90.3409	202	0	1	0.433545	1
90.345	201	1	0	0.431388	1
90.3566	200	0	1	0.431388	1
90.3778	199	1	0	0.42922	1
90.4038	198	1	0	0.427052	1
90.4162	197	0	1	0.427052	1
90.4312	196	0	1	0.427052	1
90.4531	195	0	1	0.427052	1
90.475	194	0	1	0.427052	1
90.4798	193	1	0	0.42484	1
90.5544	192	0	1	0.42484	1
90.5626	191	0	1	0.42484	1
90.5818	190	0	1	0.42484	1
90.5982	189	1	0	0.422592	1
90.6037	188	0	1	0.422592	1
90.6283	187	0	1	0.422592	1
90.64	186	0	1	0.422592	1
90.6619	185	0	1	0.422592	1
90.6982	184	1	0	0.420295	1
90.7023	183	0	1	0.420295	1
90.7344	182	1	0	0.417986	1
90.7358	181	0	1	0.417986	1
90.7625	180	0	1	0.417986	1
90.7789	179	0	1	0.417986	1
90.7967	178	1	0	0.415638	1
90.7981	177	0	1	0.415638	1
90.8193	176	0	1	0.415638	1
90.8309	175	0	1	0.415638	1
90.846	174	1	0	0.413249	1
90.9055	173	1	0	0.41086	1
90.9158	172	0	1	0.41086	1
90.9316	171	0	1	0.41086	1
90.9322	170	0	1	0.41086	1
90.9363	169	1	0	0.408429	1
90.9685	168	0	1	0.408429	1
90.9706	167	0	1	0.408429	1
91.0089	168	0	1	0.408429	1
91.0356	167	1	0	0.405983	1
91.0678	166	1	0	0.403538	1
91.0828	165	0	1	0.403538	1
91.091	164	0	1	0.403538	1
91.0917	163	0	2	0.403538	1
91.0992	161	0	1	0.403538	1
91.1266	160	1	0	0.401016	1
91.2231	159	0	1	0.401016	1
91.2259	158	0	1	0.401016	1
91.2519	157	1	0	0.398461	1
91.2553	156	0	1	0.398461	1
91.3354	155	1	0	0.395891	1
91.4175	154	0	1	0.395891	1
91.4312	153	0	1	0.395891	1
91.4394	152	0	1	0.395891	1
91.4428	151	1	0	0.393269	1
91.4476	150	0	1	0.393269	1
91.4709	149	1	0	0.390629	1
91.5147	148	1	0	0.38799	1
91.5222	147	0	1	0.38799	1
91.5352	146	0	1	0.38799	1
91.5469	145	0	1	0.38799	1
91.5483	144	0	1	0.38799	1
91.6283	143	0	1	0.38799	1
91.642	142	0	1	0.38799	1
91.6427	141	0	1	0.38799	1
91.6612	140	0	1	0.38799	1
91.6906	139	0	1	0.38799	1
91.7077	138	0	1	0.38799	1
91.7495	137	1	0	0.385158	1
91.7625	136	0	1	0.385158	1
91.7775	135	0	1	0.385158	1
91.7981	134	0	1	0.385158	1
91.8145	133	0	1	0.385158	1
91.8172	132	0	1	0.385158	1
91.8309	131	0	1	0.385158	1
91.8727	130	1	0	0.382195	1
91.8775	129	0	1	0.382195	1
91.9685	128	0	1	0.382195	1
91.9904	127	0	1	0.382195	1
92.0431	129	0	1	0.382195	1
92.0637	128	0	1	0.382195	1
92.0698	127	0	1	0.382195	1
92.1246	126	0	1	0.382195	1
92.1294	125	1	0	0.379138	1
92.1492	124	0	1	0.379138	1
92.2355	123	1	0	0.376055	1
92.2868	122	0	1	0.376055	1
92.3737	121	0	1	0.376055	1
92.3792	120	0	1	0.376055	1
92.4285	119	0	1	0.376055	1
92.4367	118	0	1	0.376055	1
92.449	117	1	0	0.372841	1
92.4723	116	0	1	0.372841	1
92.4914	115	0	1	0.372841	1
92.5565	114	0	1	0.372841	1
92.5743	113	1	0	0.369542	1
92.6612	112	0	1	0.369542	1
92.7159	111	0	1	0.369542	1
92.8166	110	0	1	0.369542	1
92.8309	109	0	1	0.369542	1
92.835	108	0	1	0.369542	1
92.8419	107	0	1	0.369542	1
92.8611	106	0	1	0.369542	1
92.8994	105	0	1	0.369542	1
92.9076	104	0	1	0.369542	1
92.9131	103	0	1	0.369542	1
92.9158	102	0	1	0.369542	1
92.963	101	0	1	0.369542	1
92.9802	100	0	1	0.369542	1
93.0342	101	0	1	0.369542	1
93.0479	100	0	1	0.369542	1
93.0684	99	0	1	0.369542	1
93.091	98	0	1	0.369542	1
93.1027	97	0	1	0.369542	1
93.1218	96	0	1	0.369542	1
93.1485	95	0	1	0.369542	1
93.152	94	1	0	0.36561	1
93.2286	93	1	0	0.361679	1
93.2861	92	0	1	0.361679	1
93.3135	91	1	0	0.357705	1
93.3354	90	0	1	0.357705	1
93.3559	89	1	0	0.353685	1
93.36	88	0	1	0.353685	1
93.3929	87	0	1	0.353685	1
93.4285	86	0	1	0.353685	1
93.4531	85	0	1	0.353685	1
93.5161	84	0	1	0.353685	1
93.5421	83	0	1	0.353685	1
93.5681	82	0	1	0.353685	1
93.6037	81	0	1	0.353685	1
93.6222	80	0	1	0.353685	1
93.642	79	0	1	0.353685	1
93.6564	78	0	1	0.353685	1
93.6858	77	0	1	0.353685	1
93.6968	76	0	1	0.353685	1
93.7023	75	0	1	0.353685	1
93.7598	74	0	1	0.353685	1
93.768	73	0	1	0.353685	1
93.7734	72	0	1	0.353685	1
93.8392	71	0	1	0.353685	1
93.8795	70	0	1	0.353685	1
93.8994	69	0	1	0.353685	1
93.9829	68	0	1	0.353685	1
93.9897	67	0	1	0.353685	1
93.9986	66	0	1	0.353685	1
94.0226	65	0	1	0.353685	1
94.0671	64	0	1	0.353685	1
94.1054	63	0	1	0.353685	1
94.1465	62	0	1	0.353685	1
94.1636	61	0	1	0.353685	1
94.2053	60	0	1	0.353685	1
94.2971	59	0	1	0.353685	1
94.3135	58	0	1	0.353685	1
94.3504	57	0	1	0.353685	1
94.3717	56	0	1	0.353685	1
94.4093	55	0	1	0.353685	1
94.4312	54	0	1	0.353685	1
94.4483	53	1	0	0.347012	1
94.4695	52	0	1	0.347012	1
94.538	51	1	0	0.340208	1
94.5462	50	0	1	0.340208	1
94.6064	49	0	1	0.340208	1
94.6297	48	1	0	0.33312	1
94.7112	47	0	1	0.33312	1
94.809	46	0	1	0.33312	1
94.9185	45	0	1	0.33312	1
95.0062	44	0	1	0.33312	1
95.0376	43	0	1	0.33312	1
95.0698	42	0	1	0.33312	1
95.0883	41	0	1	0.33312	1
95.1437	40	0	1	0.33312	1
95.3073	39	0	1	0.33312	1
95.3135	38	0	1	0.33312	1
95.4867	37	0	1	0.33312	1
95.5298	36	0	1	0.33312	1
95.5373	35	0	1	0.33312	1
95.5825	34	0	1	0.33312	1
95.5873	33	0	1	0.33312	1
95.6283	32	0	1	0.33312	1
95.6667	31	1	0	0.322374	1
95.7365	30	1	0	0.311629	1
95.7447	29	0	1	0.311629	1
95.7762	28	1	1	0.300499	1
95.8419	26	0	1	0.300499	1
95.9514	25	0	1	0.300499	1
95.9747	24	0	1	0.300499	1
96.037	23	0	1	0.300499	1
96.1246	22	0	1	0.300499	1
96.3929	21	0	1	0.300499	1
96.5818	20	0	1	0.300499	1
96.6235	19	0	1	0.300499	1
96.6646	18	0	1	0.300499	1
96.9788	17	1	0	0.282823	1
97.104	16	0	1	0.282823	1
97.3244	15	0	1	0.282823	1
97.4285	14	0	1	0.282823	1
97.475	13	0	1	0.282823	1
97.8152	12	0	1	0.282823	1
98.1958	11	1	0	0.257111	1
98.4175	10	0	1	0.257111	1
98.4586	9	0	1	0.257111	1
98.527	8	0	1	0.257111	1
98.5359	7	0	1	0.257111	1
98.6927	6	0	1	0.257111	1
98.9952	5	0	1	0.257111	1
99.1458	4	0	1	0.257111	1
99.6263	3	0	1	0.257111	1
99.8309	2	0	1	0.257111	1
101.702	1	0	1	0.257111	1
70.0917	62	1	0	0.983871	2
70.2512	61	1	0	0.967742	2
70.3436	60	1	0	0.951613	2
70.7851	59	1	0	0.935484	2
70.9897	58	0	1	0.935484	2
71.0849	81	1	0	0.923935	2
71.271	80	1	0	0.912386	2
71.2765	79	1	0	0.900836	2
71.3648	78	0	1	0.900836	2
71.6345	77	1	0	0.889137	2
71.9439	76	0	1	0.889137	2
72.0192	98	1	0	0.880064	2
72.2327	97	1	0	0.870991	2
72.553	96	1	0	0.861919	2
72.6571	95	1	0	0.852846	2
73.078	129	1	0	0.846235	2
73.1923	128	1	0	0.839623	2
73.2724	127	1	0	0.833012	2
73.3012	126	1	0	0.826401	2
73.5585	125	0	1	0.826401	2
73.6215	124	1	0	0.819736	2
73.9788	123	0	1	0.819736	2
74.0527	143	1	0	0.814004	2
74.1095	142	1	0	0.808272	2
74.1198	141	1	0	0.802539	2
74.204	140	1	0	0.796807	2
74.5613	139	0	1	0.796807	2
74.8275	138	1	0	0.791033	2
74.8864	137	1	0	0.785259	2
74.9637	136	1	0	0.779485	2
74.9966	135	1	0	0.773711	2
75.1328	151	0	1	0.773711	2
75.4339	150	1	0	0.768553	2
75.4839	149	1	0	0.763395	2
75.4853	148	0	1	0.763395	2
75.5305	147	1	0	0.758202	2
75.6126	146	1	0	0.753008	2
75.7625	145	1	0	0.747815	2
75.8227	144	1	0	0.742622	2
75.8296	143	1	0	0.737429	2
76.104	159	1	0	0.732791	2
76.1492	158	1	0	0.728153	2
76.243	157	1	0	0.723515	2
76.321	156	0	1	0.723515	2
76.3703	155	0	1	0.723515	2
76.3785	154	1	0	0.718817	2
76.4189	153	1	0	0.714119	2
76.5092	152	1	0	0.709421	2
76.5708	151	1	0	0.704723	2
76.6961	150	0	1	0.704723	2
76.8029	149	0	1	0.704723	2
76.9185	148	1	0	0.699961	2
77.0089	171	1	0	0.695868	2
77.2882	170	0	1	0.695868	2
77.3477	169	0	1	0.695868	2
77.3676	168	1	0	0.691726	2
77.4921	167	1	0	0.687584	2
77.6564	166	0	1	0.687584	2
77.7598	165	1	0	0.683416	2
77.8309	164	0	1	0.683416	2
77.8597	163	1	0	0.679224	2
77.8672	162	1	0	0.675031	2
77.9384	161	1	0	0.670838	2
78.178	177	0	1	0.670838	2
78.2861	176	1	0	0.667027	2
78.4175	175	1	0	0.663215	2
78.4312	174	0	1	0.663215	2
78.5051	173	0	1	0.663215	2
78.6345	172	0	1	0.663215	2
78.6372	171	1	0	0.659337	2
78.707	170	0	1	0.659337	2
78.7454	169	0	1	0.659337	2
78.7734	168	1	0	0.655412	2
78.8241	167	0	1	0.655412	2
78.8528	166	0	1	0.655412	2
78.9247	165	1	0	0.65144	2
79.0068	177	0	1	0.65144	2
79.0151	176	0	1	0.65144	2
79.0589	175	1	0	0.647717	2
79.0856	174	0	1	0.647717	2
79.0924	173	0	1	0.647717	2
79.13	172	0	1	0.647717	2
79.1766	171	1	0	0.643929	2
79.1903	170	1	0	0.640142	2
79.219	169	0	1	0.640142	2
79.2231	168	0	1	0.640142	2
79.2334	167	0	1	0.640142	2
79.2382	166	1	0	0.636285	2
79.3354	165	1	0	0.632429	2
79.4175	164	0	1	0.632429	2
79.4394	163	0	1	0.632429	2
79.4531	162	0	1	0.632429	2
79.5517	161	0	1	0.632429	2
79.6092	160	1	1	0.628476	2
79.6982	158	1	0	0.624499	2
79.7221	157	1	0	0.620521	2
79.7406	156	0	1	0.620521	2
79.7433	155	0	1	0.620521	2
79.7769	154	0	1	0.620521	2
79.8036	153	0	1	0.620521	2
79.8528	152	0	1	0.620521	2
79.8912	151	0	1	0.620521	2
79.8919	150	1	0	0.616384	2
79.8966	149	0	1	0.616384	2
79.8994	148	1	0	0.612219	2
79.9541	147	0	1	0.612219	2
79.9569	146	0	1	0.612219	2
79.9822	145	0	1	0.612219	2
80.0048	167	1	0	0.608553	2
80.0068	166	1	0	0.604887	2
80.0616	165	1	0	0.601221	2
80.0698	164	0	2	0.601221	2
80.1102	162	0	1	0.601221	2
80.1273	161	0	1	0.601221	2
80.1328	160	0	1	0.601221	2
80.141	159	0	1	0.601221	2
80.1875	158	0	1	0.601221	2
80.2423	157	0	1	0.601221	2
80.4175	156	0	1	0.601221	2
80.4196	155	1	0	0.597343	2
80.4203	154	0	1	0.597343	2
80.4339	153	0	1	0.597343	2
80.4914	152	0	1	0.597343	2
80.5106	151	0	1	0.597343	2
80.5229	150	1	0	0.59336	2
80.7077	149	0	1	0.59336	2
80.7447	148	1	0	0.589351	2
80.8008	147	0	1	0.589351	2
80.8316	146	0	1	0.589351	2
80.8604	145	0	1	0.589351	2
80.8775	144	0	1	0.589351	2
80.9144	143	1	0	0.58523	2
81.0089	154	0	1	0.58523	2
81.011	153	1	0	0.581405	2
81.0315	152	0	1	0.581405	2
81.0507	151	0	1	0.581405	2
81.0643	150	0	1	0.581405	2
81.1732	149	1	0	0.577503	2
81.1807	148	0	1	0.577503	2
81.2327	147	1	0	0.573574	2
81.3046	146	1	0	0.569645	2
81.4148	145	0	1	0.569645	2
81.5154	144	1	0	0.56569	2
81.5489	143	0	1	0.56569	2
81.5517	142	0	1	0.56569	2
81.5708	141	0	1	0.56569	2
81.6229	140	0	1	0.56569	2
81.6667	139	0	1	0.56569	2
81.7091	138	1	0	0.56159	2
81.7844	137	0	1	0.56159	2
81.8022	136	0	1	0.56159	2
81.8036	135	0	1	0.56159	2
81.846	134	1	0	0.557399	2
81.8713	133	1	0	0.553208	2
81.872	132	1	0	0.549017	2
81.9897	131	0	1	0.549017	2
82.0089	143	0	1	0.549017	2
82.0151	142	0	1	0.549017	2
82.0281	141	0	1	0.549017	2
82.089	140	0	1	0.549017	2
82.0945	139	0	2	0.549017	2
82.1485	137	1	0	0.54501	2
82.2977	136	0	1	0.54501	2
82.319	135	0	1	0.54501	2
82.3299	134	1	0	0.540943	2
82.3929	133	0	1	0.540943	2
82.4531	132	0	1	0.540943	2
82.4668	131	0	1	0.540943	2
82.5106	130	0	1	0.540943	2
82.5175	129	1	0	0.536749	2
82.6085	128	1	0	0.532556	2
82.6482	127	1	0	0.528363	2
82.6667	126	0	1	0.528363	2
82.6913	125	0	1	0.528363	2
82.7317	124	1	0	0.524102	2
82.7618	123	1	0	0.519841	2
82.7844	122	0	1	0.519841	2
82.8316	121	1	0	0.515545	2
82.9774	120	1	0	0.511248	2
82.9788	119	1	0	0.506952	2
83.0034	129	0	1	0.506952	2
83.0123	128	1	0	0.502992	2
83.0534	127	1	0	0.499031	2
83.1328	126	0	1	0.499031	2
83.141	125	0	1	0.499031	2
83.1821	124	0	1	0.499031	2
83.1848	123	0	1	0.499031	2
83.2094	122	0	1	0.499031	2
83.2368	121	0	1	0.499031	2
83.3491	120	0	1	0.499031	2
83.3546	119	0	1	0.499031	2
83.3573	118	0	1	0.499031	2
83.3737	117	0	1	0.499031	2
83.4011	116	0	1	0.499031	2
83.4695	115	0	1	0.499031	2
83.4867	114	1	0	0.494654	2
83.5133	113	0	1	0.494654	2
83.5325	112	0	1	0.494654	2
83.6037	111	0	1	0.494654	2
83.6071	110	0	1	0.494654	2
83.6742	109	0	1	0.494654	2
83.6995	108	0	1	0.494654	2
83.7043	107	1	0	0.490031	2
83.7789	106	0	1	0.490031	2
83.8289	105	1	0	0.485364	2
83.87	104	1	0	0.480697	2
83.8966	103	0	1	0.480697	2
83.9493	102	0	1	0.480697	2
83.9733	101	0	1	0.480697	2
83.9911	100	1	0	0.47589	2
84.0308	110	0	1	0.47589	2
84.0452	109	0	1	0.47589	2
84.0684	108	1	0	0.471483	2
84.1472	107	1	0	0.467077	2
84.1869	106	1	0	0.462671	2
84.2204	105	0	1	0.462671	2
84.2423	104	0	1	0.462671	2
84.3546	103	0	1	0.462671	2
84.3634	102	1	0	0.458135	2
84.412	101	0	1	0.458135	2
84.4394	100	0	1	0.458135	2
84.5133	99	0	1	0.458135	2
84.577	98	1	0	0.45346	2
84.6516	97	1	0	0.448785	2
84.6639	96	0	1	0.448785	2
84.6742	95	1	0	0.444061	2
84.8172	94	0	1	0.444061	2
84.8761	93	0	1	0.444061	2
84.8994	92	0	1	0.444061	2
84.9103	91	0	1	0.444061	2
85.037	104	1	0	0.439791	2
85.1143	103	1	0	0.435521	2
85.1417	102	1	0	0.431251	2
85.2088	101	1	0	0.426982	2
85.2396	100	0	1	0.426982	2
85.3984	99	0	1	0.426982	2
85.4969	98	0	1	0.426982	2
85.525	97	0	1	0.426982	2
85.5873	96	0	1	0.426982	2
85.6201	95	0	1	0.426982	2
85.6975	94	0	1	0.426982	2
85.8857	93	0	1	0.426982	2
85.9097	92	0	1	0.426982	2
85.9247	91	1	0	0.42229	2
85.9295	90	0	1	0.42229	2
85.937	89	1	0	0.417545	2
85.9678	88	0	1	0.417545	2
86.1218	97	1	0	0.41324	2
86.1328	96	1	0	0.408936	2
86.2806	95	0	1	0.408936	2
86.306	94	1	0	0.404585	2
86.4189	93	0	1	0.404585	2
86.4524	92	0	1	0.404585	2
86.4586	91	0	2	0.404585	2
86.5626	89	0	1	0.404585	2
86.6064	88	1	0	0.399988	2
86.6906	87	0	1	0.399988	2
86.7351	86	0	1	0.399988	2
86.7563	85	1	0	0.395282	2
86.7817	84	0	1	0.395282	2
86.8973	83	0	1	0.395282	2
86.9528	82	1	0	0.390461	2
86.9706	81	0	1	0.390461	2
87.0116	84	1	0	0.385813	2
87.0226	83	1	0	0.381165	2
87.0835	82	0	1	0.381165	2
87.0992	81	1	0	0.376459	2
87.1492	80	0	1	0.376459	2
87.3176	79	0	1	0.376459	2
87.3765	78	0	1	0.376459	2
87.4689	77	0	1	0.376459	2
87.475	76	0	1	0.376459	2
87.4832	75	1	0	0.371439	2
87.4969	74	0	1	0.371439	2
87.5489	73	1	0	0.366351	2
87.6119	72	0	2	0.366351	2
87.6461	70	1	0	0.361118	2
87.7474	69	1	0	0.355884	2
87.757	68	0	1	0.355884	2
87.7762	67	0	1	0.355884	2
87.8289	66	1	0	0.350492	2
87.8747	65	0	2	0.350492	2
88.1431	65	0	1	0.350492	2
88.256	64	0	1	0.350492	2
88.2806	63	0	1	0.350492	2
88.3737	62	0	1	0.350492	2
88.4524	61	1	0	0.344746	2
88.7912	60	0	1	0.344746	2
88.8145	59	0	1	0.344746	2
88.8487	58	0	1	0.344746	2
88.8727	57	1	0	0.338698	2
88.9281	56	1	0	0.33265	2
88.9487	55	0	1	0.33265	2
89.0034	58	1	0	0.326914	2
89.065	57	0	1	0.326914	2
89.193	56	0	1	0.326914	2
89.1978	55	0	1	0.326914	2
89.232	54	0	1	0.326914	2
89.2888	53	0	1	0.326914	2
89.3025	52	0	1	0.326914	2
89.3107	51	0	1	0.326914	2
89.3826	50	0	1	0.326914	2
89.4969	49	0	1	0.326914	2
89.5264	48	1	0	0.320104	2
89.5277	47	0	1	0.320104	2
89.7762	46	0	1	0.320104	2
89.8679	45	0	1	0.320104	2
89.8939	44	0	1	0.320104	2
89.9268	43	0	1	0.320104	2
89.9452	42	0	1	0.320104	2
90.0992	45	0	1	0.320104	2
90.1862	44	0	1	0.320104	2
90.3463	43	1	0	0.312659	2
90.3799	42	1	0	0.305215	2
90.4559	41	0	1	0.305215	2
90.4873	40	1	0	0.297585	2
90.6407	39	0	1	0.297585	2
90.6735	38	0	1	0.297585	2
90.6968	37	0	1	0.297585	2
91.0253	39	0	1	0.297585	2
91.0472	38	0	1	0.297585	2
91.0554	37	1	0	0.289542	2
91.1492	36	0	1	0.289542	2
91.1875	35	0	1	0.289542	2
91.2094	34	0	1	0.289542	2
91.4394	33	0	1	0.289542	2
91.486	32	0	1	0.289542	2
91.6475	31	0	1	0.289542	2
91.7064	30	0	1	0.289542	2
91.7467	29	0	1	0.289542	2
92.1971	30	1	0	0.279891	2
92.3217	29	0	1	0.279891	2
92.5736	28	0	1	0.279891	2
92.601	27	0	1	0.279891	2
92.7235	26	0	1	0.279891	2
92.7625	25	0	1	0.279891	2
92.8042	24	1	0	0.268228	2
92.9719	23	0	1	0.268228	2
92.9767	22	0	1	0.268228	2
92.9945	21	0	1	0.268228	2
93.0876	21	1	0	0.255456	2
93.1718	20	1	1	0.242683	2
93.7789	18	0	1	0.242683	2
93.9576	17	1	0	0.228407	2
94.2731	16	0	1	0.228407	2
94.295	15	0	1	0.228407	2
94.5003	14	1	0	0.212093	2
94.6311	13	0	1	0.212093	2
94.9028	12	0	1	0.212093	2
95.0075	11	0	1	0.212093	2
95.089	10	0	1	0.212093	2
95.1834	9	0	1	0.212093	2
95.7577	8	0	1	0.212093	2
96.1773	7	0	1	0.212093	2
96.4093	6	0	1	0.212093	2
96.475	5	0	1	0.212093	2
96.9042	4	1	0	0.159069	2
97.9452	3	0	1	0.159069	2
97.9528	2	0	1	0.159069	2
100.644	1	0	1	0.159069	2
69.3696	46	0	1	1	3
69.5558	45	1	0	0.977778	3
70.6242	78	1	0	0.965242	3
71.4319	115	0	1	0.965242	3
71.5989	114	1	0	0.956775	3
71.6448	113	1	0	0.948308	3
71.8077	112	1	0	0.939841	3
72.089	142	1	0	0.933222	3
72.102	141	1	0	0.926604	3
72.5476	140	1	0	0.919985	3
72.5489	139	1	0	0.913367	3
72.6229	138	1	0	0.906748	3
72.6372	137	1	0	0.900129	3
72.9767	136	1	0	0.893511	3
73.5298	171	1	0	0.888286	3
73.5346	170	1	0	0.88306	3
73.5654	169	0	1	0.88306	3
73.6146	168	1	0	0.877804	3
73.7173	167	1	0	0.872548	3
73.8775	166	1	0	0.867292	3
73.8871	165	1	0	0.862035	3
74.0602	200	2	0	0.853415	3
74.1766	198	1	0	0.849105	3
74.2361	197	1	0	0.844794	3
74.2704	196	1	0	0.840484	3
74.358	195	1	0	0.836174	3
74.4949	194	1	0	0.831864	3
74.5435	193	0	1	0.831864	3
74.6893	192	0	1	0.831864	3
74.6913	191	0	1	0.831864	3
74.9021	190	1	0	0.827486	3
75.1458	233	1	0	0.823934	3
75.1725	232	1	0	0.820383	3
75.1985	231	0	1	0.820383	3
75.3066	230	1	0	0.816816	3
75.4333	229	1	0	0.813249	3
75.5147	228	1	0	0.809682	3
75.6619	227	1	0	0.806115	3
75.7105	226	1	0	0.802548	3
75.7194	225	1	0	0.798982	3
75.9322	224	0	1	0.798982	3
76.0404	260	1	0	0.795909	3
76.0917	259	1	0	0.792836	3
76.1828	258	1	0	0.789763	3
76.2601	257	1	0	0.78669	3
76.3984	256	1	0	0.783617	3
76.5729	255	1	0	0.780544	3
76.6482	254	1	0	0.777471	3
76.7166	253	1	0	0.774398	3
76.8159	252	1	0	0.771325	3
76.8987	251	1	0	0.768251	3
76.937	250	1	0	0.765178	3
76.9747	249	1	0	0.762105	3
76.9877	248	1	0	0.759032	3
76.9986	247	1	0	0.755959	3
77.2088	278	0	1	0.755959	3
77.3573	277	1	0	0.75323	3
77.3662	276	1	0	0.750501	3
77.3758	275	1	0	0.747772	3
77.4018	274	1	0	0.745043	3
77.4257	273	0	1	0.745043	3
77.5127	272	1	0	0.742304	3
77.7721	271	1	0	0.739565	3
77.9555	270	1	0	0.736826	3
[truncated: 496 more rows]
